# Supplementary material for: Integrative network analysis reveals different pathophysiological mechanisms of insulin resistance among Caucasians and African Americans
Source: BMC Med Genomics. 2015 Feb 7;8:4. doi: 10.1186/s12920-015-0078-0 (PMC4351975; doi:10.1186/s12920-015-0078-0)
Supplement: Additional file 1: Table S1. — Genes showing differential expression in adipose tissue of African Americans compared to Caucasians. Table S2. Enrichment of functional category and biological pathway among genes showing differential expression in adipose tissue of African Americans compared to Caucasians. Table S3. Enrichment of functional category and biological pathway among genes correlated with insulin sensitivity (SI) in adipose tissue. Table S4. Weighted gene co-expression network analysis (WGCNA) identified 93 co-expression networks (modules) in adipose tissue of Caucasian subjects. Table S5. Correlation of module eigengenes with gluco- and cardio- metabolic phenotypes in Caucasian subjects. Table S6. Co-expression modules in adipose tissue of Caucasians are enriched for genes in functional categories and biological pathways. Table S7. Weighted gene co-expression network analysis (WGCNA) identified 173 co-expression networks (modules) in adipose tissue of African American subjects. Table S8. Correlation of module eigengenes with gluco- and cardio- metabolic phenotypes in African American subjects. Table S9. Co-expression modules in adipose tissue of African Americans are enriched for genes in functional categories and biological pathways. Table S10. A) Adipose tissue derived transcript modules in CA are enriched for genes differentially expressed in African Americans. B) Adipose tissue derived transcript modules in AA are enriched for genes differentially expressed in African Americans. Table S11. Co-expression modules in adipose tissue of Caucasians show differential connectivity. Table S12. Co-expression modules in adipose tissue of African Americans show differential connectivity. [file 12920_2015_78_MOESM1_ESM.xlsx]

## Sheet: Supp-Table-1
Supplementary table 1. Genes showing differential expression in adipose tissue of African Americans compared to Caucasians.
Genes with known function and showing minimum 1.2 fold differential expression (p value <0.05) and all probes in the same direction of differential expression are shown.
Predicted and hypothetical genes (ORFs, FLJs, and LOCs) are not shown in this significant gene list.
Fold change is the ratio of mean expression for African American samples compared with Caucasian samples.
Minimum and maximum values for genes with multiple expressed robes in the array are shown.
			Fold_change(AA/CA)		p value
RefSeq_ID	Entrez_Gene_ID	Symbol	Min	Max	Min	Max	Chromosome	Cytoband	Definition
NM_000496.2	1415	CRYBB2		3.31187		7.09961e-08	22	22q11.23c	crystallin, beta B2 (CRYBB2), mRNA.
NM_201997.1	7536	SF1		2.11949		1.69659e-07	11	11q13.1b	splicing factor 1 (SF1), transcript variant 4, mRNA.
NM_001080843.2	653689	GSTT2B		2.07979		0.000102506	22	22q11.23a-q11.23b	glutathione S-transferase theta 2B (gene/pseudogene) (GSTT2B), mRNA.
NM_194448.1	50856	CLEC4A		2.00679		1.55959e-06	12	12p13.31b	C-type lectin domain family 4, member A (CLEC4A), transcript variant 4, mRNA.
NM_017709.3	54855	FAM46C		1.95471		0.01208	1	1p12c	family with sequence similarity 46, member C (FAM46C), mRNA.
NM_005633.2	6654	SOS1		1.90606		3.74636e-07	2	2p22.1c	son of sevenless homolog 1 (Drosophila) (SOS1), mRNA.
NM_014498.2	27333	GOLPH4	1.27286	1.88737	1.61753e-05	7.16183e-09	3	3q26.2a	golgi phosphoprotein 4 (GOLPH4), mRNA.
NM_000854.2	2953	GSTT2		1.78032		0.000288147	22	22q11.23b	glutathione S-transferase theta 2 (GSTT2), mRNA.
NM_004038.3	276	AMY1A		1.7275		0.0342628	1	1p21.1c	amylase, alpha 1A (salivary) (AMY1A), transcript variant 1, mRNA.
NM_030979.2	5042	PABPC3		1.71385		2.36728e-05	13	13q12.13a	poly(A) binding protein, cytoplasmic 3 (PABPC3), mRNA.
NM_052947.3	115701	ALPK2		1.71107		0.0280046	18	18q21.31b-q21.32a	alpha-kinase 2 (ALPK2), mRNA.
NM_012483.1	10578	GNLY		1.66917		0.00420629	2	2p11.2f	granulysin (GNLY), transcript variant 519, mRNA.
NM_000908.2	4883	NPR3		1.66041		0.0080234	5	5p13.3b	natriuretic peptide receptor C/guanylate cyclase C (atrionatriuretic peptide receptor C) (NPR3), mRNA.
NM_001042780.1	7140	TNNT3	1.36024	1.60319	0.0193148	0.0036286	11	11p15.5b	troponin T type 3 (skeletal, fast) (TNNT3), transcript variant 1, mRNA.
NM_052963.1	116447	TOP1MT	1.33035	1.57793	1.45718e-05	9.81901e-08	8	8q24.3f	topoisomerase (DNA) I, mitochondrial (TOP1MT), nuclear gene encoding mitochondrial protein, mRNA.
NM_002474.2	4629	MYH11		1.57458		0.0109992	16	16p13.11a	myosin, heavy chain 11, smooth muscle (MYH11), transcript variant SM1A, mRNA.
NM_000849.3	2947	GSTM3		1.56076		2.79256e-05	1	1p13.3b	glutathione S-transferase M3 (brain) (GSTM3), mRNA.
NM_002121.4	3115	HLA-DPB1		1.54801		0.000338395	6	6p21.32a	major histocompatibility complex, class II, DP beta 1 (HLA-DPB1), mRNA.
NM_003706.1	8605	PLA2G4C		1.54122		4.42282e-05	19	19q13.32c	phospholipase A2, group IVC (cytosolic, calcium-independent) (PLA2G4C), mRNA.
NM_198455.2	23145	SSPO		1.52799		0.00365414	7	7q36.1b	SCO-spondin homolog (Bos taurus) (SSPO), mRNA.
NM_016240.2	51435	SCARA3		1.52779		0.00459218	8	8p21.1e	scavenger receptor class A, member 3 (SCARA3), transcript variant 1, mRNA.
NM_017947.1	55034	MOCOS		1.5257		0.00458602	18	18q12.2a	molybdenum cofactor sulfurase (MOCOS), mRNA.
NM_130782.2	64407	RGS18		1.51645		0.049082	1	1q31.2a	regulator of G-protein signaling 18 (RGS18), mRNA.
NM_005021.3	5169	ENPP3		1.51131		1.0989e-05	6	6q23.2a	ectonucleotide pyrophosphatase/phosphodiesterase 3 (ENPP3), mRNA.
NM_033023.3	5154	PDGFA		1.50142		2.75198e-05	7	7p22.3d-p22.3c	platelet-derived growth factor alpha polypeptide (PDGFA), transcript variant 2, mRNA.
NM_139212.2	84525	HOPX		1.49859		0.016581	4	4q12e	HOP homeobox (HOPX), transcript variant 3, mRNA.
NM_024027.3	78989	COLEC11		1.49642		0.0013389	2	2p25.3b	collectin sub-family member 11 (COLEC11), transcript variant 1, mRNA.
NM_006208.1	5167	ENPP1		1.45068		0.000903338	6	6q23.2a	ectonucleotide pyrophosphatase/phosphodiesterase 1 (ENPP1), mRNA.
NM_001002919.2	285016	FAM150B		1.45034		0.0142668	2	2p25.3g	family with sequence similarity 150, member B (FAM150B), mRNA.
NM_022912.1	65055	REEP1		1.4373		0.0198424	2	2p11.2f	receptor accessory protein 1 (REEP1), mRNA.
NM_000777.2	1577	CYP3A5		1.43481		0.00629062	7	7q22.1b	cytochrome P450, family 3, subfamily A, polypeptide 5 (CYP3A5), mRNA.
NM_052913.2	114801	TMEM200A		1.42855		0.0239232	6	6q23.1c	transmembrane protein 200A (TMEM200A), mRNA.
NM_203458.3	388677	NOTCH2NL	1.29453	1.42702	0.0113681	0.00032324	1	1q21.1b	Notch homolog 2 (Drosophila) N-terminal like (NOTCH2NL), mRNA.
NM_030881.3	10521	DDX17		1.42519		0.0132014	22	22q13.1b	DEAD (Asp-Glu-Ala-Asp) box polypeptide 17 (DDX17), transcript variant 2, mRNA.
NM_005028.3	5305	PIP5K2A		1.42157		0.022532	10	10p12.2a	phosphatidylinositol-4-phosphate 5-kinase, type II, alpha (PIP5K2A), mRNA.
NM_001080497.1	1955	MEGF9		1.41614		0.0425817	9	9q33.2a	multiple EGF-like-domains 9 (MEGF9), mRNA.
NM_001458.3	2318	FLNC		1.41373		0.0190311	7	7q32.1a	filamin C, gamma (actin binding protein 280) (FLNC), mRNA.
NM_145000.2	202151	RANBP3L		1.41285		0.0192191	5	5p13.2c	RAN binding protein 3-like (RANBP3L), mRNA.
NM_152563.2	55199	FAM86C		1.40888		0.0019743	11	11q13.4a	family with sequence similarity 86, member C (FAM86C), transcript variant 2, mRNA.
NM_198530.2	439921	MXRA7		1.40851		0.000717039	17	17q25.1d-q25.2a	matrix-remodelling associated 7 (MXRA7), transcript variant 3, mRNA.
NM_005723.2	10098	TSPAN5		1.39783		0.0050084	4	4q23a	tetraspanin 5 (TSPAN5), mRNA.
NM_000261.1	4653	MYOC	1.27072	1.38737	0.0344636	0.00871892	1	1q24.3b	myocilin, trabecular meshwork inducible glucocorticoid response (MYOC), mRNA.
NM_001232.2	845	CASQ2		1.38579		0.00395777	1	1p13.1d	calsequestrin 2 (cardiac muscle) (CASQ2), mRNA.
NM_033138.2	800	CALD1		1.38485		0.0291932	7	7q33b	caldesmon 1 (CALD1), transcript variant 1, mRNA.
NM_012259.1	23493	HEY2		1.3828		0.0128447	6	6q22.31e	hairy/enhancer-of-split related with YRPW motif 2 (HEY2), mRNA.
NM_002001.2	2205	FCER1A		1.37793		0.00380497	1	1q23.2a	Fc fragment of IgE, high affinity I, receptor for; alpha polypeptide (FCER1A), mRNA.
NM_001040152.1	23089	PEG10		1.37726		0.0414764	7	7q21.3b	paternally expressed 10 (PEG10), transcript variant 1, mRNA. XM_940378
NM_030674.3	81539	SLC38A1		1.37199		0.0154816	12	12q13.11a	solute carrier family 38, member 1 (SLC38A1), transcript variant 1, mRNA.
NM_001098579.1	10335	MRVI1		1.37171		0.0113033	11	11p15.4a	murine retrovirus integration site 1 homolog (MRVI1), transcript variant 1, mRNA.
NM_182679.1	54865	GPATCH4		1.37072		0.00832217	1	1q23.1a	G patch domain containing 4 (GPATCH4), transcript variant 2, mRNA.
NM_020962.1	57722	IGDCC4		1.36927		0.0142771	15	15q22.31b	immunoglobulin superfamily, DCC subclass, member 4 (IGDCC4), mRNA.
NM_182922.2	55027	HEATR3		1.36816		0.00124937	16	16q12.1c	HEAT repeat containing 3 (HEATR3), mRNA.
NM_000930.2	5327	PLAT		1.35974		0.000162119	8	8p11.21a	plasminogen activator, tissue (PLAT), transcript variant 1, mRNA.
NM_005822.2	10231	RCAN2		1.35779		0.0033634	6	6p12.3e	regulator of calcineurin 2 (RCAN2), mRNA.
NM_020482.3	9457	FHL5		1.35595		0.0308984	6	6q16.1f	four and a half LIM domains 5 (FHL5), mRNA.
NM_001613.1	59	ACTA2		1.35552		0.00174876	10	10q23.31b	actin, alpha 2, smooth muscle, aorta (ACTA2), mRNA.
NM_007311.3	706	TSPO		1.35456		4.12823e-07	22	22q13.2c	translocator protein (18kDa) (TSPO), transcript variant PBR-S, mRNA.
NM_030913.3	10500	SEMA6C		1.35208		0.00260962	1	1q21.2d	sema domain, transmembrane domain (TM), and cytoplasmic domain, (semaphorin) 6C (SEMA6C), mRNA.
NM_000714.4	706	TSPO	1.23944	1.35062	0.000100871	4.43765e-06	22	22q13.2c	translocator protein (18kDa) (TSPO), transcript variant PBR, mRNA.
NM_032250.1	84210	ANKRD20A1		1.35042		0.00131366	9	9q12h	ankyrin repeat domain 20 family, member A1 (ANKRD20A1), mRNA.
NM_014865.2	9918	NCAPD2		1.34638		2.01151e-06	12	12p13.31d	non-SMC condensin I complex, subunit D2 (NCAPD2), mRNA.
NM_152238.1	51375	SNX7		1.34276		4.38721e-05	1	1p21.3a	sorting nexin 7 (SNX7), transcript variant 2, mRNA.
NM_199462.1	25778	RIPK5		1.34187		1.33878e-08	1	1q32.1g	receptor interacting protein kinase 5 (RIPK5), transcript variant 2, mRNA.
NM_004775.2	9331	B4GALT6		1.34147		0.0425647	18	18q12.1d	UDP-Gal:betaGlcNAc beta 1,4- galactosyltransferase, polypeptide 6 (B4GALT6), mRNA.
NM_174955.1	489	ATP2A3		1.33896		0.00768665	17	17p13.2c	ATPase, Ca++ transporting, ubiquitous (ATP2A3), transcript variant 2, mRNA.
NM_014057.3	4969	OGN		1.33867		0.0155905	9	9q22.31a	osteoglycin (OGN), transcript variant 3, mRNA.
NM_053032.2	4638	MYLK		1.33347		0.0141724	3	3q21.1c	myosin light chain kinase (MYLK), transcript variant 8, mRNA.
NM_000495.3	1287	COL4A5		1.33083		0.00628456	X	Xq22.3c	collagen, type IV, alpha 5 (COL4A5), transcript variant 1, mRNA.
NM_001975.2	2026	ENO2		1.33022		0.011359	12	12p13.31d	enolase 2 (gamma, neuronal) (ENO2), mRNA.
NM_178502.2	196403	DTX3		1.329		0.00768727	12	12q13.3b	deltex homolog 3 (Drosophila) (DTX3), mRNA.
NM_005100.2	9590	AKAP12		1.32794		0.00947471	6	6q25.1c	A kinase (PRKA) anchor protein (gravin) 12 (AKAP12), transcript variant 1, mRNA.
NM_005233.3	2042	EPHA3		1.32725		0.0013196	3	3p11.2a-p11.1b	EPH receptor A3 (EPHA3), transcript variant 1, mRNA.
NM_001144.4	267	AMFR		1.32545		2.11831e-06	16	16q13a	autocrine motility factor receptor (AMFR), mRNA.
NM_012134.2	25802	LMOD1		1.32521		0.0119751	1	1q32.1c	leiomodin 1 (smooth muscle) (LMOD1), mRNA.
NM_024786.1	79844	ZDHHC11		1.32103		0.0392899	5	5p15.33e-p15.33d	zinc finger, DHHC-type containing 11 (ZDHHC11), mRNA.
NM_004288.3	9595	PSCDBP		1.31992		0.0319262	2	2q24.1d	pleckstrin homology, Sec7 and coiled-coil domains, binding protein (PSCDBP), mRNA.
NM_153213.3	128272	ARHGEF19		1.319		0.000700881	1	1p36.13f	Rho guanine nucleotide exchange factor (GEF) 19 (ARHGEF19), mRNA.
NM_000773.3	1571	CYP2E1		1.31862		0.00110091	10	10q26.3f	cytochrome P450, family 2, subfamily E, polypeptide 1 (CYP2E1), mRNA.
NM_001001582.1	5152	PDE9A		1.31637		0.000613786	21	21q22.3b	phosphodiesterase 9A (PDE9A), transcript variant 17, mRNA.
NM_002688.4	5413	SEPT5		1.31378		0.00220795	22	22q11.21c	septin 5 (SEPT5), mRNA.
NM_133489.2	65012	SLC26A10		1.31266		0.0022818	12	12q13.3b-q14.1a	solute carrier family 26, member 10 (SLC26A10), mRNA.
NM_005705.4	10077	TSPAN32		1.31247		0.00960192	11	11p15.5a	tetraspanin 32 (TSPAN32), transcript variant 2, mRNA.
NM_004358.3	994	CDC25B		1.31142		0.000278487	20	20p13b	cell division cycle 25 homolog B (S. pombe) (CDC25B), transcript variant 2, mRNA.
NM_003866.1	8821	INPP4B		1.31098		0.00520191	4	4q31.21b-q31.21c	inositol polyphosphate-4-phosphatase, type II, 105kDa (INPP4B), mRNA.
NM_001029.3	6231	RPS26		1.31093		0.00241751	12	12q13.2c	ribosomal protein S26 (RPS26), mRNA.
NM_022138.1	64094	SMOC2		1.31038		0.00608469	6	6q27d-q27e	SPARC related modular calcium binding 2 (SMOC2), mRNA.
NM_001013642.2	388610	TRNP1		1.30978		0.0024831	1	1p36.11a	TMF1-regulated nuclear protein 1 (TRNP1), mRNA.
NM_001035223.1	57139	RGL3		1.30775		0.00212674	19	19p13.2b	ral guanine nucleotide dissociation stimulator-like 3 (RGL3), mRNA.
NM_004619.3	7188	TRAF5		1.30729		0.0052443	1	1q32.3a	TNF receptor-associated factor 5 (TRAF5), transcript variant 1, mRNA.
NM_052966.2	116496	FAM129A		1.30488		0.00158932	1	1q25.3f	family with sequence similarity 129, member A (FAM129A), transcript variant 2, mRNA.
NM_001337.3	1524	CX3CR1		1.30486		0.0206967	3	3p22.2a	chemokine (C-X3-C motif) receptor 1 (CX3CR1), mRNA.
NM_020373.1	57101	TMEM16B		1.30332		0.000653033	12	12p13.31e	transmembrane protein 16B (TMEM16B), mRNA.
NM_020226.3	56978	PRDM8		1.30226		5.25581e-05	4	4q21.21b	PR domain containing 8 (PRDM8), transcript variant 1, mRNA.
NM_001083537.1	85002	FAM86B1		1.30208		0.00185916	8	8p23.1a	family with sequence similarity 86, member B1 (FAM86B1), transcript variant 1, mRNA.
NM_172249.1	1438	CSF2RA		1.30134		0.0250705	XY	Xp22.33e,Yp11.32a	colony stimulating factor 2 receptor, alpha, low-affinity (granulocyte-macrophage) (CSF2RA), transcript variant 6, mRNA.
NM_145165.2	91612	CHURC1		1.29968		0.021867	14	14q23.3a	churchill domain containing 1 (CHURC1), mRNA.
NM_080591.1	5742	PTGS1		1.2934		0.0118491	9	9q33.2b	prostaglandin-endoperoxide synthase 1 (prostaglandin G/H synthase and cyclooxygenase) (PTGS1), transcript variant 2, mRNA.
NM_020373.2	57101	ANO2		1.29082		0.000477609	12	12p13.31e	anoctamin 2 (ANO2), mRNA.
NM_012435.1	25759	SHC2		1.289		0.0032084	19	19p13.3j	SHC (Src homology 2 domain containing) transforming protein 2 (SHC2), mRNA.
NM_198555.3	375248	ANKRD36		1.28872		0.000904976	2	2q11.2b	ankyrin repeat domain 36 (ANKRD36), mRNA.
NM_207381.2	388121	TNFAIP8L3		1.28777		0.0493249	15	15q21.2b	tumor necrosis factor, alpha-induced protein 8-like 3 (TNFAIP8L3), mRNA.
NM_001007139.3	3481	IGF2		1.28776		0.0422286	11	11p15.5a	insulin-like growth factor 2 (somatomedin A) (IGF2), transcript variant 2, mRNA.
NM_172245.1	1438	CSF2RA		1.28769		0.0204813	XY	Xp22.33e,Yp11.32a	colony stimulating factor 2 receptor, alpha, low-affinity (granulocyte-macrophage) (CSF2RA), transcript variant 2, mRNA.
NM_053276.2	5212	VIT	1.27119	1.28597	0.0144201	0.0113583	2	2p22.2b	vitrin (VIT), mRNA.
NM_032550.2	84632	AFAP1L2		1.28577		0.00292697	10	10q25.3a	actin filament associated protein 1-like 2 (AFAP1L2), transcript variant 2, mRNA.
NM_144666.1	144132	DNHD1		1.28558		0.0051049	11	11p15.4c	dynein heavy chain domain 1 (DNHD1), mRNA.
NM_152470.2	494470	RNF165		1.28392		0.00864762	18	18q21.1a	ring finger protein 165 (RNF165), mRNA.
NM_000597.2	3485	IGFBP2		1.28332		0.000669907	2	2q35c	insulin-like growth factor binding protein 2, 36kDa (IGFBP2), mRNA.
NM_001001924.1	57509	MTUS1		1.2831		0.000571165	8	8p22b	mitochondrial tumor suppressor 1 (MTUS1), nuclear gene encoding mitochondrial protein, transcript variant 1, mRNA.
NM_032959.4	246721	POLR2J2		1.28226		0.000188938	7	7q22.1f	polymerase (RNA) II (DNA directed) polypeptide J2 (POLR2J2), mRNA.
NM_033274.2	8728	ADAM19		1.28196		0.00238268	5	5q33.3b	ADAM metallopeptidase domain 19 (meltrin beta) (ADAM19), mRNA.
NM_001870.1	1359	CPA3		1.28141		0.0189273	3	3q24f	carboxypeptidase A3 (mast cell) (CPA3), mRNA.
NM_024164.5	64499	TPSB2		1.2814		0.019468	16	16p13.3e	tryptase beta 2 (gene/pseudogene) (TPSB2), mRNA.
NM_021977.2	6581	SLC22A3		1.28117		0.0279514	6	6q25.3f	solute carrier family 22 (extraneuronal monoamine transporter), member 3 (SLC22A3), mRNA.
NM_002112.2	3067	HDC		1.28017		0.0305916	15	15q21.2a	histidine decarboxylase (HDC), mRNA.
NM_014935.2	22874	PLEKHA6		1.27834		0.0210338	1	1q32.1f	pleckstrin homology domain containing, family A member 6 (PLEKHA6), mRNA.
NM_005825.2	10235	RASGRP2		1.27809		5.02603e-05	11	11q13.1b	RAS guanyl releasing protein 2 (calcium and DAG-regulated) (RASGRP2), transcript variant 1, mRNA.
NM_178836.2	201164	PLD6		1.27784		0.00332425	17	17p11.2h	phospholipase D family, member 6 (PLD6), mRNA.
NM_206827.1	387496	RASL11A		1.27748		0.00117834	13	13q12.2a	RAS-like, family 11, member A (RASL11A), mRNA.
NM_016447.2	51678	MPP6		1.27433		0.00660826	7	7p15.3a	membrane protein, palmitoylated 6 (MAGUK p55 subfamily member 6) (MPP6), mRNA.
NM_022003.1	53826	FXYD6		1.27324		0.000497733	11	11q23.3c	FXYD domain containing ion transport regulator 6 (FXYD6), mRNA.
NM_001114403.1	100134938	UPLP		1.27047		0.00174241			uroplakin-like protein (UPLP), mRNA.
NM_001008218.1	277	AMY1B		1.27046		0.00960185	1	1p21.1c	amylase, alpha 1B (salivary) (AMY1B), mRNA.
NM_016612.2	51312	SLC25A37		1.26928		0.0271424	8	8p21.2d	solute carrier family 25, member 37 (SLC25A37), nuclear gene encoding mitochondrial protein, mRNA.
NM_017931.2	55020	TTC38		1.26726		0.00658399	22	22q13.31d	tetratricopeptide repeat domain 38 (TTC38), mRNA.
NM_014333.3	23705	CADM1		1.26721		0.00244797	11	11q23.2c	cell adhesion molecule 1 (CADM1), transcript variant 1, mRNA.
NM_148170.2	1075	CTSC		1.26703		0.024277	11	11q14.2b	cathepsin C (CTSC), transcript variant 2, mRNA.
NM_014011.4	9655	SOCS5		1.26623		1.83725e-06	2	2p21a	suppressor of cytokine signaling 5 (SOCS5), transcript variant 1, mRNA.
NM_003186.3	6876	TAGLN		1.26527		0.00256066	11	11q23.3b	transgelin (TAGLN), transcript variant 2, mRNA.
NM_006210.1	5178	PEG3		1.26418		0.0417929	19	19q13.43a	paternally expressed 3 (PEG3), mRNA.
NM_000222.1	3815	KIT		1.26338		0.00314965	4	4q12c	v-kit Hardy-Zuckerman 4 feline sarcoma viral oncogene homolog (KIT), mRNA.
NM_005797.2	10205	MPZL2		1.26167		0.0253022	11	11q23.3d	myelin protein zero-like 2 (MPZL2), transcript variant 1, mRNA.
NM_001039933.1	974	CD79B		1.26027		0.00150037	17	17q23.3b	CD79b molecule, immunoglobulin-associated beta (CD79B), transcript variant 3, mRNA.
NM_012323.2	23764	MAFF		1.25968		0.000399375	22	22q13.1b	v-maf musculoaponeurotic fibrosarcoma oncogene homolog F (avian) (MAFF), transcript variant 1, mRNA.
NM_174941.4	283316	CD163L1		1.2591		0.040503	12	12p13.31c	CD163 molecule-like 1 (CD163L1), mRNA.
NM_001093772.1	3815	KIT		1.25806		0.00118956	4	4q12c	v-kit Hardy-Zuckerman 4 feline sarcoma viral oncogene homolog (KIT), transcript variant 2, mRNA.
NM_000851.2	2949	GSTM5		1.25769		0.0110694	1	1p13.3b	glutathione S-transferase M5 (GSTM5), mRNA.
NM_000612.2	3481	IGF2		1.25695		0.031719	11	11p15.5a	insulin-like growth factor 2 (somatomedin A) (IGF2), mRNA.
NM_001042443.1	831	CAST		1.25644		0.0157798	5	5q15d	calpastatin (CAST), transcript variant 9, mRNA.
NM_001010846.1	126669	SHE		1.25569		9.65476e-05	1	1q21.3e	Src homology 2 domain containing E (SHE), mRNA.
NM_000150.2	2528	FUT6		1.25503		0.000366623	19	19p13.3b	fucosyltransferase 6 (alpha (1,3) fucosyltransferase) (FUT6), transcript variant 1, mRNA.
NM_213618.1	6764	ST5		1.25394		0.0103734	11	11p15.4b-p15.4a	suppression of tumorigenicity 5 (ST5), transcript variant 3, mRNA.
NM_003389.2	7464	CORO2A		1.25319		0.000207478	9	9q22.33b	coronin, actin binding protein, 2A (CORO2A), transcript variant 1, mRNA.
NM_025083.2	80153	EDC3		1.25245		0.000154448	15	15q24.1b	enhancer of mRNA decapping 3 homolog (S. cerevisiae) (EDC3), mRNA.
NM_175569.1	7499	XG		1.24911		0.0208646	X	Xp22.33c	Xg blood group (XG), mRNA.
NM_139321.1	8455	ATRN		1.24838		0.00377851	20	20p13b	attractin (ATRN), transcript variant 1, mRNA.
NM_004911.3	9601	PDIA4		1.24365		0.00985501	7	7q36.1a	protein disulfide isomerase family A, member 4 (PDIA4), mRNA.
NM_018584.5	55450	CAMK2N1		1.24299		0.00148784	1	1p36.12b	calcium/calmodulin-dependent protein kinase II inhibitor 1 (CAMK2N1), mRNA.
NM_153236.3	168537	GIMAP7		1.24212		0.00396926	7	7q36.1c	GTPase, IMAP family member 7 (GIMAP7), mRNA.
NM_003294.3	7177	TPSAB1		1.24179		0.0400258	16	16p13.3e	tryptase alpha/beta 1 (TPSAB1), mRNA.
NM_001006666.1	200316	APOBEC3F		1.24033		0.00121239	22	22q13.1c	apolipoprotein B mRNA editing enzyme, catalytic polypeptide-like 3F (APOBEC3F), transcript variant 2, mRNA.
NM_130844.1	51741	WWOX		1.24028		0.0305775	16	16q23.1d-q23.1e	WW domain containing oxidoreductase (WWOX), transcript variant 3, mRNA.
NM_025114.2	80184	CEP290		1.24018		0.0131436	12	12q21.32a	centrosomal protein 290kDa (CEP290), mRNA.
NM_004118.3	2307	FOXS1		1.23881		0.014435	20	20q11.21b	forkhead box S1 (FOXS1), mRNA.
NM_000933.2	5332	PLCB4		1.23788		0.0164804	20	20p12.2b	phospholipase C, beta 4 (PLCB4), transcript variant 1, mRNA.
NM_003970.1	9172	MYOM2		1.23728		0.0208847	8	8p23.3a	myomesin (M-protein) 2, 165kDa (MYOM2), mRNA.
NM_000899.3	4254	KITLG		1.23698		0.000481294	12	12q21.32a	KIT ligand (KITLG), transcript variant b, mRNA.
NM_032808.5	84894	LINGO1		1.23656		0.0215312	15	15q24.3b	leucine rich repeat and Ig domain containing 1 (LINGO1), mRNA.
NM_000702.2	477	ATP1A2		1.23613		0.0380103	1	1q23.2c	ATPase, Na+/K+ transporting, alpha 2 (+) polypeptide (ATP1A2), mRNA.
NM_000337.4	6444	SGCD		1.23529		3.97046e-07	5	5q33.3a	sarcoglycan, delta (35kDa dystrophin-associated glycoprotein) (SGCD), transcript variant 1, mRNA.
NM_021602.1	974	CD79B		1.23489		0.0125528	17	17q23.3b	CD79B antigen (immunoglobulin-associated beta) (CD79B), transcript variant 2, mRNA.
NM_002460.1	3662	IRF4		1.23477		0.0478261	6	6p25.3b	interferon regulatory factor 4 (IRF4), mRNA.
NM_181873.2	10903	MTMR11		1.23475		0.00779135	1	1q21.2a	myotubularin related protein 11 (MTMR11), mRNA.
NM_002127.3	3135	HLA-G		1.2341		0.00260363	6	6p21.33b	HLA-G histocompatibility antigen, class I, G (HLA-G), mRNA.
NM_017868.3	54970	TTC12		1.23267		0.000421817	11	11q23.1d	tetratricopeptide repeat domain 12 (TTC12), mRNA.
NM_018269.1	55256	ADI1		1.23265		8.26587e-05	2	2p25.3b	acireductone dioxygenase 1 (ADI1), mRNA.
NM_019046.1	54522	ANKRD16		1.23261		0.00787106	10	10p15.1b	ankyrin repeat domain 16 (ANKRD16), transcript variant 1, mRNA.
NM_004468.3	2275	FHL3		1.23169		0.00283658	1	1p34.3b	four and a half LIM domains 3 (FHL3), mRNA.
NM_031866.1	8325	FZD8		1.23132		0.000690932	10	10p11.21b	frizzled homolog 8 (Drosophila) (FZD8), mRNA.
NM_017821.3	54933	RHBDL2		1.23058		0.0011572	1	1p34.3a	rhomboid, veinlet-like 2 (Drosophila) (RHBDL2), mRNA.
NM_178037.1	23085	ERC1		1.2295		0.00189544	12	12p13.33c	ELKS/RAB6-interacting/CAST family member 1 (ERC1), transcript variant beta, mRNA.
NM_203290.1	9533	POLR1C		1.22857		2.90211e-06	6	6p21.1c	polymerase (RNA) I polypeptide C, 30kDa (POLR1C), transcript variant 1, mRNA.
NM_000418.2	3566	IL4R		1.22853		0.0320714	16	16p12.1a	interleukin 4 receptor (IL4R), transcript variant 1, mRNA.
NM_001005911.1	51447	IP6K2		1.2283		0.0100789	3	3p21.31e	inositol hexakisphosphate kinase 2 (IP6K2), transcript variant 4, mRNA.
NM_001008529.1	439921	MXRA7		1.22738		0.0326009	17	17q25.1d-q25.2a	matrix-remodelling associated 7 (MXRA7), transcript variant 2, mRNA.
NM_001459.2	2323	FLT3LG		1.22733		0.0104026	19	19q13.33b	fms-related tyrosine kinase 3 ligand (FLT3LG), mRNA.
NM_031262.2	3190	HNRNPK		1.22622		0.0134188	9	9q21.32c	heterogeneous nuclear ribonucleoprotein K (HNRNPK), transcript variant 3, mRNA.
NM_053026.3	4638	MYLK		1.22543		0.0378542	3	3q21.1c	myosin light chain kinase (MYLK), transcript variant 2, mRNA.
NM_021905.1	2550	GABBR1		1.22523		0.00416135	6	6p22.1a	gamma-aminobutyric acid (GABA) B receptor, 1 (GABBR1), transcript variant 4, mRNA.
NM_004621.4	7225	TRPC6		1.22434		0.0209277	11	11q22.1d	transient receptor potential cation channel, subfamily C, member 6 (TRPC6), mRNA.
NM_033050.3	56670	SUCNR1		1.22346		0.0268446	3	3q25.1c	succinate receptor 1 (SUCNR1), mRNA.
NM_018932.3	56124	PCDHB12		1.22342		0.00158435	5	5q31.3b	protocadherin beta 12 (PCDHB12), mRNA.
NM_016824.3	120	ADD3		1.22339		0.00341956	10	10q25.1e-q25.2a	adducin 3 (gamma) (ADD3), transcript variant 1, mRNA.
NM_018204.2	26586	CKAP2		1.22333		0.00266595	13	13q14.3d	cytoskeleton associated protein 2 (CKAP2), mRNA.
NM_201569.1	9887	SMG7		1.22301		0.00763109	1	1q25.3e	Smg-7 homolog, nonsense mediated mRNA decay factor (C. elegans) (SMG7), transcript variant 4, mRNA.
NM_021156.2	56255	TMX4		1.22226		8.47154e-06	20	20p12.3a	thioredoxin-related transmembrane protein 4 (TMX4), mRNA.
NM_004867.3	9452	ITM2A		1.22179		0.00227785	X	Xq21.1b	integral membrane protein 2A (ITM2A), mRNA.
NM_021005.2	7026	NR2F2		1.22114		0.000572123	15	15q26.2c	nuclear receptor subfamily 2, group F, member 2 (NR2F2), mRNA.
NM_001013706.2	440503	PLIN5		1.2208		0.0096487	19	19p13.3d	perilipin 5 (PLIN5), mRNA.
NM_002373.4	4130	MAP1A		1.2208		0.0252205	15	15q15.3a	microtubule-associated protein 1A (MAP1A), mRNA.
NM_138991.1	25825	BACE2		1.22048		0.00064605	21	21q22.3a	beta-site APP-cleaving enzyme 2 (BACE2), transcript variant c, mRNA.
NM_001033858.1	64421	DCLRE1C		1.22008		0.00185733	10	10p13c	DNA cross-link repair 1C (PSO2 homolog, S. cerevisiae) (DCLRE1C), transcript variant c, mRNA.
NM_173694.3	286410	ATP11C		1.21842		0.000847549	X	Xq27.1b	ATPase, class VI, type 11C (ATP11C), transcript variant 1, mRNA.
NM_139353.1	9013	TAF1C		1.21737		0.0101921	16	16q24.1a	TATA box binding protein (TBP)-associated factor, RNA polymerase I, C, 110kDa (TAF1C), transcript variant 2, mRNA.
NM_024624.4	79677	SMC6		1.21735		0.00113055	2	2p24.2b	structural maintenance of chromosomes 6 (SMC6), mRNA.
NM_013434.4	30818	KCNIP3		1.21664		0.0385209	2	2q11.1c	Kv channel interacting protein 3, calsenilin (KCNIP3), transcript variant 1, mRNA.
NM_001149.2	288	ANK3		1.21496		0.0265934	10	10q21.2a	ankyrin 3, node of Ranvier (ankyrin G) (ANK3), transcript variant 2, mRNA.
NM_213674.1	7169	TPM2		1.21447		0.0339197	9	9p13.3a	tropomyosin 2 (beta) (TPM2), transcript variant 2, mRNA.
NM_182551.3	253558	LCLAT1		1.21428		0.000703783	2	2p23.1b	lysocardiolipin acyltransferase 1 (LCLAT1), transcript variant 1, mRNA.
NM_014498.3	27333	GOLIM4		1.21397		0.00133638	3	3q26.2a	golgi integral membrane protein 4 (GOLIM4), mRNA.
NM_017784.3	114884	OSBPL10		1.21387		0.0012552	3	3p23a	oxysterol binding protein-like 10 (OSBPL10), mRNA.
NM_001516.3	2967	GTF2H3		1.21369		0.000509161	12	12q24.31d-q24.31e	general transcription factor IIH, polypeptide 3, 34kDa (GTF2H3), mRNA.
NM_152996.1	256435	ST6GALNAC3		1.21277		0.0397674	1	1p31.1g-p31.1f	ST6 (alpha-N-acetyl-neuraminyl-2,3-beta-galactosyl-1, 3)-N-acetylgalactosaminide alpha-2,6-sialyltransferase 3 (ST6GALNAC3), mRNA.
NM_000020.2	94	ACVRL1		1.21201		3.37006e-05	12	12q13.13c	activin A receptor type II-like 1 (ACVRL1), transcript variant 1, mRNA.
NM_018355.2	55786	ZNF415		1.21158		0.00239201	19	19q13.41a	zinc finger protein 415 (ZNF415), transcript variant 2, mRNA.
NM_016542.3	51765	MST4		1.21106		0.026925	X	Xq26.2a	serine/threonine protein kinase MST4 (MST4), transcript variant 1, mRNA.
NM_153267.3	256691	MAMDC2		1.20995		0.0178606	9	9q21.11b-q21.11c	MAM domain containing 2 (MAMDC2), mRNA.
NM_020435.2	57165	GJC2		1.20917		0.0251689	1	1q42.13c	gap junction protein, gamma 2, 47kDa (GJC2), mRNA.
NM_152354.2	26974	ZNF285A		1.20771		0.0030134	19	19q13.31b	zinc finger protein 285A (ZNF285A), mRNA.
NM_021965.3	5239	PGM5	1.20486	1.20753	0.00903821	0.00400929	9	9q13a-q13b	phosphoglucomutase 5 (PGM5), mRNA.
NM_001076675.1	199777	ZNF626		1.20733		0.00579667	19	19p12d	zinc finger protein 626 (ZNF626), transcript variant 1, mRNA.
NM_004901.2	9583	ENTPD4		1.2049		0.00106145	8	8p21.3a	ectonucleoside triphosphate diphosphohydrolase 4 (ENTPD4), mRNA.
NM_032815.3	84901	NFATC2IP		1.20433		0.00203311	16	16p11.2e	nuclear factor of activated T-cells, cytoplasmic, calcineurin-dependent 2 interacting protein (NFATC2IP), mRNA.
NM_173471.2	115286	SLC25A26		1.20399		0.0134153	3	3p14.1c	solute carrier family 25, member 26 (SLC25A26), nuclear gene encoding mitochondrial protein, mRNA.
NM_213636.1	9260	PDLIM7		1.20381		0.00852581	5	5q35.3a	PDZ and LIM domain 7 (enigma) (PDLIM7), transcript variant 4, mRNA.
NM_001112732.1	23263	MCF2L		1.20328		0.0241138	13	13q34c	MCF.2 cell line derived transforming sequence-like (MCF2L), transcript variant 1, mRNA.
NM_177444.1	8496	PPFIBP1		1.20318		0.0422813	12	12p11.23a-p11.22b	PTPRF interacting protein, binding protein 1 (liprin beta 1) (PPFIBP1), transcript variant 2, mRNA.
NM_004843.2	9466	IL27RA		1.20305		0.00880187	19	19p13.12c	interleukin 27 receptor, alpha (IL27RA), mRNA.
NM_201557.2	2274	FHL2		1.20265		0.0235016	2	2q12.2a	four and a half LIM domains 2 (FHL2), transcript variant 4, mRNA.
NM_018119.2	55718	POLR3E		1.20213		1.22632e-09	16	16p12.1c	polymerase (RNA) III (DNA directed) polypeptide E (80kD) (POLR3E), mRNA.
NM_001542.2	3321	IGSF3		1.20207		0.0301049	1	1p13.1b	immunoglobulin superfamily, member 3 (IGSF3), transcript variant 1, mRNA.
NM_005447.3	9182	RASSF9		1.2016		0.0252177	12	12q21.31e	Ras association (RalGDS/AF-6) domain family (N-terminal) member 9 (RASSF9), mRNA.
NM_152280.2	23208	SYT11		1.2011		0.00168534	1	1q22c	synaptotagmin XI (SYT11), mRNA.
NM_002035.1	2531	FVT1		1.20066		5.9909e-05	18	18q21.33b	follicular lymphoma variant translocation 1 (FVT1), mRNA.
NM_024076.1	79047	KCTD15		1.20037		0.00196759	19	19q13.11b	potassium channel tetramerisation domain containing 15 (KCTD15), mRNA.
NM_001009552.1	5516	PPP2CB		0.832914		0.00493717	8	8p12e	protein phosphatase 2 (formerly 2A), catalytic subunit, beta isoform (PPP2CB), transcript variant 2, mRNA.
NM_013385.2	27128	PSCD4		0.83285		0.0316973	22	22q13.1a	pleckstrin homology, Sec7 and coiled-coil domains 4 (PSCD4), mRNA.
NM_012151.3	8263	F8A1		0.83255		0.00202074	X	Xq28g	coagulation factor VIII-associated (intronic transcript) 1 (F8A1), mRNA.
NM_006759.3	7360	UGP2		0.832447		5.21355e-05	2	2p15a	UDP-glucose pyrophosphorylase 2 (UGP2), transcript variant 1, mRNA.
NM_001620.1	79026	AHNAK		0.832026		0.0059006	11	11q12.3a	AHNAK nucleoprotein (AHNAK), transcript variant 1, mRNA.
NM_178568.2	146760	RTN4RL1		0.83185		0.00277926	17	17p13.3d	reticulon 4 receptor-like 1 (RTN4RL1), mRNA.
NM_005829.3	10239	AP3S2		0.831699		0.000379892	15	15q26.1b	adaptor-related protein complex 3, sigma 2 subunit (AP3S2), mRNA.
NM_014887.1	10443	PFAAP5		0.831406		0.000525566	13	13q13.1a-q13.1b	phosphonoformate immuno-associated protein 5 (PFAAP5), mRNA.
NM_054014.1	2280	FKBP1A		0.831019		0.00645308	20	20p13e	FK506 binding protein 1A, 12kDa (FKBP1A), transcript variant 12A, mRNA.
NM_014988.1	22998	LIMCH1		0.830978		5.36002e-05	4	4p13d	LIM and calponin homology domains 1 (LIMCH1), mRNA.
NM_017614.3	23743	BHMT2		0.829802		0.00277244	5	5q14.1c	betaine-homocysteine methyltransferase 2 (BHMT2), mRNA.
NM_013327.3	29780	PARVB		0.829308		0.00549145	22	22q13.31a	parvin, beta (PARVB), transcript variant 2, mRNA.
NM_139075.2	219931	TPCN2		0.829121		0.00503655		11q13.2c	two pore segment channel 2 (TPCN2), mRNA.
NM_203343.1	2035	EPB41		0.8288		0.00437172	1	1p35.3a	erythrocyte membrane protein band 4.1 (elliptocytosis 1, RH-linked) (EPB41), transcript variant 1, mRNA.
NM_017817.1	55647	RAB20		0.828637		0.00888834	13	13q34a	RAB20, member RAS oncogene family (RAB20), mRNA.
NM_024091.2	79072	FASTKD3		0.828045		8.10248e-05	5	5p15.31a	FAST kinase domains 3 (FASTKD3), mRNA.
NM_031418.1	63982	TMEM16C		0.827406		0.0385607	11	11p14.2a	transmembrane protein 16C (TMEM16C), mRNA.
NM_025168.1	55227	LRRC1		0.826151		0.0230512	6	6p12.1c	leucine rich repeat containing 1 (LRRC1), mRNA.
NM_145791.1	4257	MGST1		0.826008		0.000880839	12	12p12.3d	microsomal glutathione S-transferase 1 (MGST1), transcript variant 1c, mRNA.
NM_017702.2	54849	DEF8		0.825839		4.37356e-05	16	16q24.3b	differentially expressed in FDCP 8 homolog (mouse) (DEF8), transcript variant 2, mRNA.
NM_000520.3	3073	HEXA		0.825833		0.00177301	15	15q24.1a	hexosaminidase A (alpha polypeptide) (HEXA), mRNA.
NM_001130910.1	9034	CCRL2		0.825746		0.02282	3	3p21.31i	chemokine (C-C motif) receptor-like 2 (CCRL2), transcript variant 2, mRNA.
NM_152310.1	83401	ELOVL3		0.825201		0.0488786	10	10q24.32b	elongation of very long chain fatty acids (FEN1/Elo2, SUR4/Elo3, yeast)-like 3 (ELOVL3), mRNA.
NM_032348.2	54587	MXRA8		0.825101		0.00039743	1	1p36.33a	matrix-remodelling associated 8 (MXRA8), mRNA.
NM_001017369.1	6307	SC4MOL		0.825017		0.0186847	4	4q32.3b	sterol-C4-methyl oxidase-like (SC4MOL), transcript variant 2, mRNA.
NM_018424.2	54566	EPB41L4B		0.823285		0.00732479	9	9q31.3a	erythrocyte membrane protein band 4.1 like 4B (EPB41L4B), transcript variant 1, mRNA.
NM_025090.2	57602	USP36		0.823137		0.00567353	17	17q25.3b	ubiquitin specific peptidase 36 (USP36), mRNA.
NM_053056.2	595	CCND1		0.822936		0.00923372	11	11q13.2c	cyclin D1 (CCND1), mRNA.
NM_006134.4	757	TMEM50B		0.822652		0.00127542	21	21q22.11c	transmembrane protein 50B (TMEM50B), mRNA.
NM_001024466.1	6648	SOD2		0.822647		0.00448921	6	6q25.3f	superoxide dismutase 2, mitochondrial (SOD2), nuclear gene encoding mitochondrial protein, transcript variant 3, mRNA.
NM_020954.2	57714	KIAA1618		0.822131		0.00105865	17	17q25.3e	KIAA1618 (KIAA1618), mRNA.
NM_182492.1	91355	LRP5L		0.820542		0.000682357	22	22q11.23c	low density lipoprotein receptor-related protein 5-like (LRP5L), mRNA.
NM_178526.2	284439	SLC25A42		0.820527		0.00124849	19	19p13.11b	solute carrier family 25, member 42 (SLC25A42), mRNA.
NM_002023.3	2331	FMOD		0.8203		0.000598455	1	1q32.1e	fibromodulin (FMOD), mRNA.
NM_172367.2	286753	TUSC5		0.820224		5.40234e-05	17	17p13.3e	tumor suppressor candidate 5 (TUSC5), mRNA.
NM_004435.2	2021	ENDOG		0.819213		4.22793e-05	9	9q34.11c	endonuclease G (ENDOG), nuclear gene encoding mitochondrial protein, mRNA.
NM_001024660.2	8997	KALRN		0.818179		0.00521071	3	3q21.1c-q21.2a	kalirin, RhoGEF kinase (KALRN), transcript variant 1, mRNA.
NM_018173.2	55200	PLEKHG6		0.816878		0.00546572	12	12p13.31d	pleckstrin homology domain containing, family G (with RhoGef domain) member 6 (PLEKHG6), mRNA.
NM_001382.2	1798	DPAGT1		0.816795		0.000217171	11	11q23.3e	dolichyl-phosphate (UDP-N-acetylglucosamine) N-acetylglucosaminephosphotransferase 1 (GlcNAc-1-P transferase) (DPAGT1), transcript variant 1, mRNA.
NM_002899.2	5947	RBP1		0.816508		0.0255582	3	3q23a	retinol binding protein 1, cellular (RBP1), mRNA.
NM_004332.1	670	BPHL		0.816494		5.67525e-05	6	6p25.2b	biphenyl hydrolase-like (serine hydrolase) (BPHL), mRNA.
NM_006390.2	10526	IPO8		0.815657		0.0202465	12	12p11.21b	importin 8 (IPO8), mRNA.
NM_194255.1	6573	SLC19A1		0.814316		0.0101839	21	21q22.3e	solute carrier family 19 (folate transporter), member 1 (SLC19A1), mRNA.
NM_001100417.1	55148	UBR7		0.812639		0.000650254	14	14q32.12b	ubiquitin protein ligase E3 component n-recognin 7 (putative) (UBR7), transcript variant 3, mRNA.
NM_014656.1	9674	KIAA0040		0.812631		0.0291366	1	1q25.1b	KIAA0040 (KIAA0040), mRNA.
NM_020724.1	57484	RNF150		0.812624		0.000582291	4	4q31.21a	ring finger protein 150 (RNF150), mRNA.
NM_194327.1	81625	GALIG		0.811665		9.65407e-05	14	14q22.3a	galectin-3 internal gene (GALIG), mRNA.
NM_004067.2	1124	CHN2		0.811127		0.00208217	7	7p15.1c	chimerin (chimaerin) 2 (CHN2), transcript variant 2, mRNA.
NM_019058.2	54541	DDIT4		0.810673		6.61143e-05	10	10q22.1f	DNA-damage-inducible transcript 4 (DDIT4), mRNA.
NM_021983.4	3126	HLA-DRB4		0.810612		0.0337408	6		major histocompatibility complex, class II, DR beta 4 (HLA-DRB4), mRNA.
NM_002402.2	4232	MEST		0.810559		0.00930775	7	7q32.2b	mesoderm specific transcript homolog (mouse) (MEST), transcript variant 1, mRNA.
NM_001039802.1	998	CDC42		0.810437		0.000181764	1	1p36.12a	cell division cycle 42 (GTP binding protein, 25kDa) (CDC42), transcript variant 3, mRNA.
NM_052886.2	114569	MAL2		0.810009		0.0127678	8	8q24.12b	mal, T-cell differentiation protein 2 (MAL2), mRNA.
NM_144489.2	5998	RGS3		0.809902		0.0288931	9	9q32c	regulator of G-protein signaling 3 (RGS3), transcript variant 5, mRNA.
NM_005063.4	6319	SCD		0.809607		0.00814981	10	10q24.31a	stearoyl-CoA desaturase (delta-9-desaturase) (SCD), mRNA.
NM_007122.3	7391	USF1		0.809483		0.00171586	1	1q23.3a	upstream transcription factor 1 (USF1), transcript variant 1, mRNA.
NM_014883.2	10144	FAM13A		0.808402		0.0182717	4	4q22.1c	family with sequence similarity 13, member A (FAM13A), transcript variant 1, mRNA.
NM_015277.3	23327	NEDD4L		0.807979		0.000142719	18	18q21.31b	neural precursor cell expressed, developmentally down-regulated 4-like (NEDD4L), mRNA.
NM_006987.2	9501	RPH3AL		0.80703		0.00327928	17	17p13.3g	rabphilin 3A-like (without C2 domains) (RPH3AL), mRNA.
NM_012394.3	5202	PFDN2		0.806396		0.00209449	1	1q23.3a	prefoldin subunit 2 (PFDN2), mRNA.
NM_004417.2	1843	DUSP1		0.804811		0.017921	5	5q35.1e	dual specificity phosphatase 1 (DUSP1), mRNA.
NM_017514.2	55558	PLXNA3		0.80401		0.00208585	X	Xq28g	plexin A3 (PLXNA3), mRNA.
NM_002294.1	3920	LAMP2		0.803829		0.0012135	X	Xq24d	lysosomal-associated membrane protein 2 (LAMP2), transcript variant LAMP2A, mRNA.
NM_031954.3	83892	KCTD10		0.803118		0.0124657	12	12q24.11b	potassium channel tetramerisation domain containing 10 (KCTD10), mRNA.
NM_153353.2	151827	LRRC34		0.802357		0.000104773	3	3q26.2b	leucine rich repeat containing 34 (LRRC34), mRNA.
NM_004232.3	9306	SOCS6		0.801245		0.0176183	18	18q22.2b	suppressor of cytokine signaling 6 (SOCS6), mRNA.
NM_182980.2	29948	OSGIN1		0.800538		0.0282025	16	16q23.3b	oxidative stress induced growth inhibitor 1 (OSGIN1), transcript variant 2, mRNA.
NM_005670.3	7957	EPM2A		0.799315		1.37226e-08	6	6q24.3a	epilepsy, progressive myoclonus type 2A, Lafora disease (laforin) (EPM2A), transcript variant 1, mRNA.
NM_001874.3	1368	CPM		0.798987		0.0146154	12	12q15b	carboxypeptidase M (CPM), transcript variant 1, mRNA.
NM_021189.2	57863	CADM3		0.798886		0.0198564	1	1q23.2a	cell adhesion molecule 3 (CADM3), mRNA.
NM_000490.3	551	AVP		0.798343		0.0026549		20p13c	arginine vasopressin (neurophysin II, antidiuretic hormone, diabetes insipidus, neurohypophyseal) (AVP), mRNA.
NM_194359.1	10193	RNF41		0.798056		3.01819e-07	12	12q13.2c	ring finger protein 41 (RNF41), transcript variant 3, mRNA.
NM_015485.4	25950	RWDD3		0.797909		1.43599e-05	1	1p21.3d	RWD domain containing 3 (RWDD3), transcript variant 1, mRNA.
NM_018688.4	55909	BIN3		0.797687		3.80461e-05	8	8p21.3a	bridging integrator 3 (BIN3), mRNA.
NM_016657.1	11015	KDELR3		0.795607		0.0192812	22	22q13.1b	KDEL (Lys-Asp-Glu-Leu) endoplasmic reticulum protein retention receptor 3 (KDELR3), transcript variant 2, mRNA.
NM_018249.4	55755	CDK5RAP2		0.79404		0.000109733	9	9q33.2a	CDK5 regulatory subunit associated protein 2 (CDK5RAP2), transcript variant 1, mRNA.
NM_024119.2	79132	DHX58		0.793769		0.000131673	17	17q21.2b	DEXH (Asp-Glu-X-His) box polypeptide 58 (DHX58), mRNA.
NM_001080479.1	64283	RGNEF		0.793721		0.0108061	5	5q13.2c	Rho-guanine nucleotide exchange factor (RGNEF), mRNA.
NM_019849.1	56301	SLC7A10		0.792825		0.0296047	19	19q13.11b	solute carrier family 7, (neutral amino acid transporter, y+ system) member 10 (SLC7A10), mRNA.
NM_003541.2	8362	HIST1H4K		0.792669		0.00194249	6	6p22.1c	histone cluster 1, H4k (HIST1H4K), mRNA.
NM_001017963.1	3320	HSP90AA1		0.791322		1.08475e-05	14	14q32.31c	heat shock protein 90kDa alpha (cytosolic), class A member 1 (HSP90AA1), transcript variant 1, mRNA.
NM_003155.2	6781	STC1		0.790227		0.0330105	8	8p21.2d	stanniocalcin 1 (STC1), mRNA.
NM_183240.2	140738	TMEM37		0.788279		0.00391357	2	2q14.2b	transmembrane protein 37 (TMEM37), mRNA.
NM_139280.1	94103	ORMDL3		0.787947		0.00570186	17	17q12c	ORM1-like 3 (S. cerevisiae) (ORMDL3), mRNA.
NM_178135.2	345275	HSD17B13		0.785241		0.0308162	4	4q22.1a	hydroxysteroid (17-beta) dehydrogenase 13 (HSD17B13), mRNA.
NM_001012969.1	161823	ADAL		0.784843		3.66936e-07	15	15q15.3a	adenosine deaminase-like (ADAL), mRNA.
NM_198990.3	222236	NAPEPLD	0.827755	0.78385	1.06405e-05	1.02062e-07	7	7q22.1f	N-acyl phosphatidylethanolamine phospholipase D (NAPEPLD), mRNA.
NM_006234.4	5439	POLR2J		0.783642		0.00351517	7	7q22.1e	polymerase (RNA) II (DNA directed) polypeptide J, 13.3kDa (POLR2J), mRNA.
NM_020422.3	57146	TMEM159		0.783526		0.00312607	16	16p12.2b	transmembrane protein 159 (TMEM159), mRNA.
NM_022131.1	64084	CLSTN2		0.782446		0.00124556	3	3q23a-q23b	calsyntenin 2 (CLSTN2), mRNA.
NM_006371.3	10491	CRTAP		0.78224		0.000118305	3	3p22.3c	cartilage associated protein (CRTAP), mRNA.
NM_001012418.3	340156	MYLK4		0.781875		0.000601197	6	6p25.2b	myosin light chain kinase family, member 4 (MYLK4), mRNA.
NM_014943.3	22882	ZHX2		0.779998		0.000747885	8	8q24.13b	zinc fingers and homeoboxes 2 (ZHX2), mRNA.
NM_018530.2	55876	GSDMB		0.779162		0.0231567	17	17q12c	gasdermin B (GSDMB), transcript variant 2, mRNA.
NM_006705.2	10912	GADD45G		0.778973		0.0198235	9	9q22.2a	growth arrest and DNA-damage-inducible, gamma (GADD45G), mRNA.
NM_032449.1	200014	CC2D1B		0.778761		1.14916e-06	1	1p32.3d	coiled-coil and C2 domain containing 1B (CC2D1B), mRNA.
NM_025244.1	80705	TSGA10		0.777305		0.00562151	2	2q11.2c	testis specific, 10 (TSGA10), mRNA.
NM_033136.1	2246	FGF1		0.776923		0.0172357	5	5q31.3d	fibroblast growth factor 1 (acidic) (FGF1), transcript variant 2, mRNA.
NM_013370.2	29948	OKL38		0.77659		0.00550934	16	16q23.3b	pregnancy-induced growth inhibitor (OKL38), transcript variant 1, mRNA.
NM_054108.2	117245	HRASLS5		0.776197		0.000754512	11	11q12.3b	HRAS-like suppressor family, member 5 (HRASLS5), mRNA.
NM_000247.1	4276	MICA		0.776056		0.00349564	6		MHC class I polypeptide-related sequence A (MICA), mRNA.
NM_213560.1	5585	PKN1		0.775577		3.72249e-06	19	19p13.12c	protein kinase N1 (PKN1), transcript variant 1, mRNA.
NM_052892.3	114780	PKD1L2		0.774782		0.0233148	16	16q23.2b	polycystic kidney disease 1-like 2 (PKD1L2), transcript variant 1, mRNA.
NM_015398.2	25854	FAM149A		0.774258		4.42263e-08	4	4q35.2a	family with sequence similarity 149, member A (FAM149A), transcript variant 1, mRNA.
NM_005904.2	4092	SMAD7		0.773919		0.000759997	18	18q21.1e	SMAD family member 7 (SMAD7), mRNA.
NM_181524.1	5295	PIK3R1		0.773848		0.000628972	5	5q13.1c	phosphoinositide-3-kinase, regulatory subunit 1 (alpha) (PIK3R1), transcript variant 3, mRNA.
NM_058166.3	117854	TRIM6		0.77369		0.00138378	11	11p15.4c	tripartite motif-containing 6 (TRIM6), transcript variant 2, mRNA.
NM_001039792.1	646962	HRCT1		0.772709		0.00686465	9	9p13.3a	histidine rich carboxyl terminus 1 (HRCT1), mRNA.
NM_015957.1	51074	APIP	0.811164	0.772679	4.41848e-06	2.11828e-06	11	11p13b	APAF1 interacting protein (APIP), mRNA.
NM_138389.1	92689	FAM114A1		0.771897		0.000183172	4	4p14c	family with sequence similarity 114, member A1 (FAM114A1), mRNA.
NM_030627.1	80315	CPEB4		0.770737		0.00139612	5	5q35.2a-q35.2b	cytoplasmic polyadenylation element binding protein 4 (CPEB4), mRNA.
NM_005623.2	6355	CCL8		0.770622		0.036288	17	17q12a	chemokine (C-C motif) ligand 8 (CCL8), mRNA.
NM_023072.1	65249	ZSWIM4		0.770475		0.0012316	19	19p13.13a-p13.12c	zinc finger, SWIM-type containing 4 (ZSWIM4), mRNA.
NM_138570.2	124565	SLC38A10		0.770076		9.66741e-06	17	17q25.3f	solute carrier family 38, member 10 (SLC38A10), transcript variant 2, mRNA.
NM_001025195.1	1066	CES1		0.770039		0.00429377	16	16q12.2c	carboxylesterase 1 (monocyte/macrophage serine esterase 1) (CES1), transcript variant 1, mRNA.
NM_002021.1	2326	FMO1		0.769796		0.000709072	1	1q24.3a	flavin containing monooxygenase 1 (FMO1), mRNA.
NM_001018073.1	5106	PCK2		0.768988		0.0388003	14	14q12a	phosphoenolpyruvate carboxykinase 2 (mitochondrial) (PCK2), nuclear gene encoding mitochondrial protein, transcript variant 2, mRNA.
NM_020195.2	56948	SDR39U1		0.768573		0.000188413	14	14q12a	short chain dehydrogenase/reductase family 39U, member 1 (SDR39U1), mRNA.
NM_001032392.2	5343	PLGLB1		0.766434		0.0328361	2	2p11.2e	plasminogen-like B1 (PLGLB1), mRNA.
NM_015600.3	26090	ABHD12		0.765007		0.000161218	20	20p11.21a	abhydrolase domain containing 12 (ABHD12), transcript variant 2, mRNA.
NM_003492.2	8269	TMEM187		0.763319		1.30959e-11	X	Xq28f	transmembrane protein 187 (TMEM187), mRNA.
NM_021706.2	3903	LAIR1		0.762302		0.000809291	19	19q13.42a	leukocyte-associated immunoglobulin-like receptor 1 (LAIR1), transcript variant b, mRNA.
NM_018298.9	55283	MCOLN3	0.794735	0.761764	0.0015993	0.000597089	1	1p22.3f-p22.3e	mucolipin 3 (MCOLN3), mRNA.
NM_004285.3	9563	H6PD		0.761209		0.00234351	1	1p36.22d	hexose-6-phosphate dehydrogenase (glucose 1-dehydrogenase) (H6PD), mRNA.
NM_022093.1	63923	TNN		0.760984		2.53807e-05	1	1q25.1b	tenascin N (TNN), mRNA.
NM_005727.2	10103	TSPAN1		0.759883		0.000150904	1	1p34.1a	tetraspanin 1 (TSPAN1), mRNA.
NM_003248.3	7060	THBS4		0.758833		0.0121794	5	5q14.1d	thrombospondin 4 (THBS4), mRNA.
NM_001034841.2	162073	ITPRIPL2		0.758083		0.00103804	16	16p12.3b	inositol 1,4,5-triphosphate receptor interacting protein-like 2 (ITPRIPL2), mRNA.
NM_006182.2	4921	DDR2		0.757464		1.1823e-06	1	1q23.3c	discoidin domain receptor tyrosine kinase 2 (DDR2), transcript variant 2, mRNA.
NM_001753.3	857	CAV1		0.757026		3.00618e-05	7	7q31.2b	caveolin 1, caveolae protein, 22kDa (CAV1), mRNA.
NM_022349.2	64231	MS4A6A		0.756323		0.00175272	11	11q12.1d-q12.2a	membrane-spanning 4-domains, subfamily A, member 6A (MS4A6A), transcript variant 2, mRNA.
NM_203382.1	23600	AMACR	0.762052	0.755575	4.4764e-06	2.90065e-06	5	5p13.3a	alpha-methylacyl-CoA racemase (AMACR), transcript variant 2, mRNA.
NM_022144.1	64102	TNMD		0.751914		0.00370267	X	Xq22.1b	tenomodulin (TNMD), mRNA.
NM_053277.1	54102	CLIC6		0.751818		0.0220675	21	21q22.12a	chloride intracellular channel 6 (CLIC6), mRNA.
NM_019885.2	56603	CYP26B1		0.750327		7.2175e-05	2	2p13.3a	cytochrome P450, family 26, subfamily B, polypeptide 1 (CYP26B1), mRNA.
NM_001080496.1	9827	RGP1		0.750203		0.000573056	9	9p13.3a	RGP1 retrograde golgi transport homolog (S. cerevisiae) (RGP1), mRNA.
NM_001099661.1	728689	EIF3CL		0.74931		0.00523665	16	16p11.2e	eukaryotic translation initiation factor 3, subunit C-like (EIF3CL), mRNA.
NM_005913.1	4161	MC5R		0.749293		0.00157817	18	18p11.21c	melanocortin 5 receptor (MC5R), mRNA.
NM_001136570.1	100129583	FAM47E		0.74898		0.00750827	4	4q21.1a-q21.1b	family with sequence similarity 47, member E (FAM47E), mRNA. XM_001722510 XM_001722512
NM_002393.2	4194	MDM4		0.747983		0.0028698	1	1q32.1f	Mdm4 p53 binding protein homolog (mouse) (MDM4), mRNA.
NM_014834.3	9884	LRRC37A		0.744938		6.39154e-05	17	17q21.31e	leucine rich repeat containing 37A (LRRC37A), mRNA.
NM_001129979.1	100130958	SYCE1L		0.744785		4.98529e-05	16	16q23.1c	synaptonemal complex central element protein 1-like (SYCE1L), mRNA.
NM_001266.4	1066	CES1		0.742196		0.00650744	16	16q12.2c	carboxylesterase 1 (monocyte/macrophage serine esterase 1) (CES1), transcript variant 3, mRNA.
NM_003246.2	7057	THBS1		0.737594		0.00459463	15	15q14d	thrombospondin 1 (THBS1), mRNA.
NM_001113206.1	100131187	TSTD1		0.735619		0.00193814	1	1q23.3a	thiosulfate sulfurtransferase (rhodanese)-like domain containing 1 (TSTD1), transcript variant 2, mRNA.
NM_007155.4	7784	ZP3	0.763906	0.734384	0.0255475	0.00184201	7	7q11.23f	zona pellucida glycoprotein 3 (sperm receptor) (ZP3), mRNA.
NM_006528.2	7980	TFPI2		0.734366		0.00439438	7	7q21.3a	tissue factor pathway inhibitor 2 (TFPI2), mRNA.
NM_001012761.1	285704	RGMB		0.733424		0.000787312	5	5q21.1a	RGM domain family, member B (RGMB), transcript variant 1, mRNA.
NM_004352.1	869	CBLN1		0.733065		0.0115746	16	16q12.1b	cerebellin 1 precursor (CBLN1), mRNA.
NM_022350.2	64167	ERAP2		0.732377		0.0136796	5	5q15e	endoplasmic reticulum aminopeptidase 2 (ERAP2), mRNA.
NM_001460.2	2327	FMO2		0.731057		0.000403777	1	1q24.3a	flavin containing monooxygenase 2 (non-functional) (FMO2), mRNA.
NM_130906.1	53938	PPIL3	0.767446	0.730358	6.51866e-05	2.76679e-09	2	2q33.1e	peptidylprolyl isomerase (cyclophilin)-like 3 (PPIL3), transcript variant PPIL3b, mRNA.
NM_032604.2	84696	ABHD1		0.72983		8.30912e-05	2	2p23.3a	abhydrolase domain containing 1 (ABHD1), mRNA.
NM_001033032.1	55179	FAIM		0.728492		0.000156041	3	3q22.3c	Fas apoptotic inhibitory molecule (FAIM), transcript variant 3, mRNA.
NM_138289.2	139741	ACTRT1		0.718991		0.0108113	X	Xq25f	actin-related protein T1 (ACTRT1), mRNA.
NM_021076.2	4744	NEFH		0.717877		5.06388e-05	22	22q12.2a	neurofilament, heavy polypeptide 200kDa (NEFH), mRNA.
NM_006611.2	10748	KLRA1		0.715861		4.71819e-07	12	12p13.2c	killer cell lectin-like receptor subfamily A, member 1 (KLRA1), mRNA.
NM_001098816.2	26011	ODZ4		0.714112		5.30413e-05	11	11q14.1a	odz, odd Oz/ten-m homolog 4 (Drosophila) (ODZ4), mRNA.
NM_001247.1	955	ENTPD6		0.711482		2.97846e-05	20	20p11.21a	ectonucleoside triphosphate diphosphohydrolase 6 (putative function) (ENTPD6), mRNA.
NM_019605.2	56256	SERTAD4		0.708931		1.17796e-05	1	1q32.2c	SERTA domain containing 4 (SERTAD4), mRNA.
NM_145273.2	146894	CD300LG		0.708718		0.00114598	17	17q21.31b	CD300 molecule-like family member g (CD300LG), mRNA.
NM_016606.2	51308	REEP2		0.706067		0.0425306	5	5q31.2c	receptor accessory protein 2 (REEP2), mRNA.
NM_014519.2	7775	ZNF232	0.740498	0.705442	0.000658462	5.60072e-05	17	17p13.2b	zinc finger protein 232 (ZNF232), mRNA.
NM_000915.2	5020	OXT		0.70326		0.000531687	20	20p13c	oxytocin, prepropeptide (OXT), mRNA.
NM_016442.3	51752	ERAP1		0.700488		0.00051948	5	5q15d	endoplasmic reticulum aminopeptidase 1 (ERAP1), transcript variant 1, mRNA.
NM_024678.3	79731	NARS2		0.699591		7.92502e-09	11	11q14.1a	asparaginyl-tRNA synthetase 2, mitochondrial (putative) (NARS2), nuclear gene encoding mitochondrial protein, mRNA.
NM_152724.2	6251	RSU1		0.699211		7.55718e-06	10	10p13a	Ras suppressor protein 1 (RSU1), transcript variant 2, mRNA.
NM_022334.3	9270	ITGB1BP1		0.69439		0.00315264	2	2p25.1e	integrin beta 1 binding protein 1 (ITGB1BP1), transcript variant 2, mRNA.
NM_002534.2	4938	OAS1		0.693289		0.028074	12	12q24.13b	2',5'-oligoadenylate synthetase 1, 40/46kDa (OAS1), transcript variant 2, mRNA.
NM_021004.2	10901	DHRS4	0.714979	0.691535	1.04318e-09	3.38709e-10	14	14q11.2g	dehydrogenase/reductase (SDR family) member 4 (DHRS4), mRNA.
NM_005446.3	9127	P2RX6		0.690342		0.00474707	22	22q11.21e	purinergic receptor P2X, ligand-gated ion channel, 6 (P2RX6), transcript variant 1, mRNA.
NM_024652.3	79705	LRRK1		0.686318		0.000109745	15	15q26.3c-q26.3d	leucine-rich repeat kinase 1 (LRRK1), mRNA.
NM_005810.3	10219	KLRG1		0.683336		1.23146e-06	12	12p13.31b	killer cell lectin-like receptor subfamily G, member 1 (KLRG1), mRNA.
NM_020194.4	56947	MFF		0.6778		0.00663994	2	2q36.3c	mitochondrial fission factor (MFF), nuclear gene encoding mitochondrial protein, mRNA.
NM_152889.1	166012	CHST13		0.677585		0.000252186	3	3q21.3a	carbohydrate (chondroitin 4) sulfotransferase 13 (CHST13), mRNA.
NM_001017928.2	131076	CCDC58		0.676507		3.63436e-06	3	3q21.1a	coiled-coil domain containing 58 (CCDC58), mRNA.
NM_198083.2	317749	DHRS4L2		0.667041		3.04973e-10	14	14q11.2g	dehydrogenase/reductase (SDR family) member 4 like 2 (DHRS4L2), mRNA.
NM_006671.3	6512	SLC1A7		0.662435		4.84226e-06	1	1p32.3c	solute carrier family 1 (glutamate transporter), member 7 (SLC1A7), mRNA.
NM_001276.2	1116	CHI3L1		0.655572		0.0315119	1	1q32.1e	chitinase 3-like 1 (cartilage glycoprotein-39) (CHI3L1), mRNA.
NM_006274.2	6363	CCL19		0.652152		0.0178925	9	9p13.3c	chemokine (C-C motif) ligand 19 (CCL19), mRNA.
NM_016438.2	51751	HIGD1B		0.649317		0.00197265	17	17q21.31d	HIG1 hypoxia inducible domain family, member 1B (HIGD1B), mRNA.
NM_001076780.1	114780	PKD1L2	0.67376	0.640542	0.000801465	0.000432639	16	16q23.2b	polycystic kidney disease 1-like 2 (PKD1L2), transcript variant 3, mRNA.
NM_058164.1	93145	OLFM2		0.63021		0.00151608	19	19p13.2c	olfactomedin 2 (OLFM2), mRNA.
NM_014324.4	23600	AMACR		0.624093		2.54221e-09	5	5p13.3a	alpha-methylacyl-CoA racemase (AMACR), transcript variant 1, mRNA.
NM_016632.1	51326	ARL17P1		0.615705		1.49151e-07	17	17q21.32a	ADP-ribosylation factor-like 17 pseudogene 1 (ARL17P1), mRNA.
NM_012174.1	26259	FBXW8		0.607603		3.15094e-09	12	12q24.22a	F-box and WD repeat domain containing 8 (FBXW8), transcript variant 2, mRNA.
NM_005963.2	4619	MYH1		0.601313		4.51913e-05	17	17p13.1a	myosin, heavy polypeptide 1, skeletal muscle, adult (MYH1), mRNA.
NM_178324.1	10558	SPTLC1		0.56889		6.53962e-10	9	9q22.31a	serine palmitoyltransferase, long chain base subunit 1 (SPTLC1), transcript variant 2, mRNA.
NM_001025.4	6228	RPS23		0.547172		1.84074e-06	5	5q14.2a	ribosomal protein S23 (RPS23), mRNA.
NM_001082488.1	728635	DHRS4L1		0.479627		5.39948e-12	14	14q11.2g	dehydrogenase/reductase (SDR family) member 4 like 1 (DHRS4L1), mRNA.
NM_005252.2	2353	FOS		0.463269		0.0386605	14	14q24.3b	v-fos FBJ murine osteosarcoma viral oncogene homolog (FOS), mRNA.
NM_006770.3	8685	MARCO		0.412516		1.58127e-07	2	2q14.2b	macrophage receptor with collagenous structure (MARCO), mRNA.
NM_032747.2	84833	USMG5		0.397094		4.57564e-07	10	10q24.33a	up-regulated during skeletal muscle growth 5 homolog (mouse) (USMG5), mRNA.

## Sheet: Supp-Table-2
Supplementary table 2. Enrichment of functional category and biological pathway among genes showing differential expression in adipose tissue of African Americans compared to Caucasians.
Significant categories and pathways from DAVID(p≤ 0.05 and FDR≤ 15%) and Ingenuity pathway analysis (p≤ 0.05) are shown
Gene ontology category or KEGG pathway	P Value	FDR	No# of Genes	Genes (Entrez Id)
GO:0009968~negative regulation of signal transduction	0.000259297	0.447508	16	595, 23089, 5167, 9501, 9306, 51741, 857, 54541, 23493, 64407, 5998, 5516, 9655, 7057, 4092, 56603
GO:0010648~negative regulation of cell communication	0.000289228	0.499041	17	595, 23089, 5167, 9501, 9306, 51741, 857, 54541, 23493, 64407, 5998, 5516, 9655, 7057, 4092, 551, 56603
GO:0005783~endoplasmic reticulum	0.000489214	0.651434	41	1571, 9601, 256691, 1075, 1577, 51752, 845, 489, 83401, 288, 11015, 3481, 6319, 253558, 25825, 94103, 4969, 267, 30818, 4653, 10335, 64084, 5742, 1066, 7957, 9563, 1798, 857, 2326, 4257, 2327, 757, 6307, 4938, 2280, 51716, 10558, 51435, 2531, 64167, 56603
GO:0002474~antigen processing and presentation of peptide antigen via MHC class I	0.000579852	0.998129	5	3135, 3136, 4276, 51752, 64167
GO:0044432~endoplasmic reticulum part	0.000787894	1.04722	20	10335, 9601, 1571, 64084, 1066, 1577, 9563, 51752, 1798, 2326, 845, 2327, 6307, 2280, 3481, 10558, 2531, 267, 64167, 56603
GO:0008217~regulation of blood pressure	0.00061046	1.05055	10	59, 6648, 94, 5742, 5020, 51752, 477, 4883, 64167, 551
hsa00982:Drug metabolism	0.00126201	1.4844	8	653689, 1571, 2953, 2947, 1577, 2326, 4257, 2327, 2949
GO:0044449~contractile fiber part	0.00166051	2.1952	10	7169, 65012, 59, 2274, 2275, 2318, 7140, 4629, 5239, 4619
hsa04510:Focal adhesion	0.00276133	3.2217	14	595, 5154, 29780, 2318, 63923, 857, 7060, 4638, 25759, 131873, 5295, 6654, 7057, 998
hsa05416:Viral myocarditis	0.00279145	3.25631	8	595, 6444, 3126, 3115, 3135, 4629, 857, 4619
GO:0045596~negative regulation of cell differentiation	0.00196748	3.34876	14	595, 5167, 6648, 3815, 857, 286495, 8362, 84894, 3566, 117581, 9655, 55558, 84525, 4092
GO:0043292~contractile fiber	0.00265803	3.49241	10	7169, 65012, 59, 2274, 2275, 2318, 7140, 4629, 5239, 4619
GO:0005788~endoplasmic reticulum lumen	0.0031699	4.15186	8	3481, 9601, 1066, 9563, 51752, 2326, 64167, 845
GO:0016053~organic acid biosynthetic process	0.00389254	6.52281	11	23600, 6307, 6319, 7360, 729708, 5742, 23743, 2205, 84909, 55256, 83401
GO:0046394~carboxylic acid biosynthetic process	0.00389254	6.52281	11	23600, 6307, 6319, 7360, 729708, 5742, 23743, 2205, 84909, 55256, 83401
GO:0048002~antigen processing and presentation of peptide antigen	0.00406247	6.79822	5	3135, 3136, 4276, 51752, 64167
GO:0005088~Ras guanyl-nucleotide exchange factor activity	0.00530576	7.49831	8	65012, 23263, 57139, 55200, 128272, 8997, 6654, 64283
GO:0003013~circulatory system process	0.00486892	8.09489	12	59, 6648, 94, 5742, 857, 5020, 51752, 2035, 477, 4883, 64167, 551
GO:0008015~blood circulation	0.00486892	8.09489	12	59, 6648, 94, 5742, 857, 5020, 51752, 2035, 477, 4883, 64167, 551
GO:0001933~negative regulation of protein amino acid phosphorylation	0.00662461	10.8592	5	2280, 5167, 857, 4092, 116496
GO:0032526~response to retinoic acid	0.00740009	12.0551	5	1843, 5154, 3485, 5020, 4232
GO:0030017~sarcomere	0.00957225	12.0556	8	7169, 65012, 2274, 2275, 2318, 7140, 5239, 4619
GO:0005089~Rho guanyl-nucleotide exchange factor activity	0.00878335	12.1251	7	65012, 23263, 55200, 128272, 8997, 6654, 64283
GO:0001932~regulation of protein amino acid phosphorylation	0.00831803	13.4512	11	595, 2280, 3481, 5154, 4254, 5167, 2205, 857, 5585, 4092, 116496
GO:0031404~chloride ion binding	0.0105908	14.4438	7	276, 277, 65012, 63982, 54102, 57101, 1075, 4883
GO:0008092~cytoskeletal protein binding	0.01062	14.4808	22	9501, 54566, 29780, 2318, 22998, 800, 7140, 55755, 7464, 7169, 6876, 4638, 2275, 80184, 4629, 120, 2035, 55909, 4130, 25802, 4619, 171024
Ingenuity Canonical Pathways	p-value		No# of Genes	Gene Symbol
Glutathione-mediated Detoxification	0.00194984		4	GSTT2/GSTT2B,MGST1,GSTM5,GSTM3
Acute Myeloid Leukemia Signaling	0.00234423		7	KITLG,CSF2RA,PIK3R1,SOS1,KIT,CCND1,FLT3LG
ILK Signaling	0.0040738		11	PPP2CB,FOS,PARVB,FLNC,PIK3R1,ACTA2,RSU1,MYH11,CDC42,CCND1,MYH1
Ceramide Biosynthesis	0.00794328		2	SPTLC1,KDSR
NRF2-mediated Oxidative Stress Response	0.01		10	GSTT2/GSTT2B,FOS,MGST1,SOD2,GSTM5,GSTM3,PIK3R1,ACTA2,FMO1,MAFF
Hepatic Fibrosis / Hepatic Stellate Cell Activation	0.0165959		8	IL4R,CYP2E1,PDGFA,ACTA2,SMAD7,MYH11,FGF1,MYH1
Assembly of RNA Polymerase I Complex	0.018197		2	POLR1C,TAF1C
PAK Signaling	0.0186209		6	PDGFA,PIK3R1,SOS1,MYLK,EPHA3,CDC42
Endothelin-1 Signaling	0.0186209		9	FOS,NAPEPLD,PLCB4,PIK3R1,PLA2G4C,PTGS1,SOS1,SHC2,PLD6
Xenobiotic Metabolism Signaling	0.0199526		12	GSTT2/GSTT2B,PPP2CB,MGST1,FMO2,GSTM5,CES1,CYP3A5,GSTM3,PIK3R1,HSP90AA1,FMO1,CHST13
Calcium Signaling	0.0204174		9	TNNT3,ACTA2,TPM2,ATP2A3,MYH11,TRPC6,RCAN2,CASQ2,MYH1
JAK/Stat Signaling	0.0213796		5	FOS,PIK3R1,SOCS6,SOS1,SOCS5
Growth Hormone Signaling	0.0229087		5	FOS,IGF2,PIK3R1,SOCS6,SOCS5
GDNF Family Ligand-Receptor Interactions	0.0229087		5	FOS,PDLIM7,PIK3R1,SOS1,CDC42
Glioblastoma Multiforme Signaling	0.0229087		8	FZD8,IGF2,PLCB4,PDGFA,PIK3R1,SOS1,CDC42,CCND1
IGF-1 Signaling	0.0281838		6	FOS,PIK3R1,SOCS6,SOS1,SOCS5,IGFBP2
Tight Junction Signaling	0.0288403		8	PPP2CB,EPB41,FOS,ACTA2,MYLK,MYH11,CDC42,MYH1
Actin Cytoskeleton Signaling	0.0288403		10	PDGFA,PIK3R1,ACTA2,SOS1,MYLK,MYH11,CDC42,PIP4K2A,FGF1,MYH1
Prolactin Signaling	0.0301995		5	FOS,PIK3R1,SOCS6,SOS1,SOCS5
mTOR Signaling	0.0316228		9	PPP2CB,NAPEPLD,DDIT4,RPS26,PIK3R1,FKBP1A,PLD6,EIF3C/EIF3CL,RPS23
Nicotine Degradation II	0.0331131		4	FMO2,CYP2E1,CYP3A5,FMO1
PDGF Signaling	0.0363078		5	FOS,PDGFA,PIK3R1,SOS1,CAV1
Choline Biosynthesis III	0.0371535		2	NAPEPLD,PLD6
OX40 Signaling Pathway	0.0389045		4	HLA-G,HLA-DRB4,TRAF5,HLA-DPB1
Aryl Hydrocarbon Receptor Signaling	0.0398107		7	GSTT2/GSTT2B,FOS,MGST1,GSTM5,GSTM3,HSP90AA1,CCND1
Pancreatic Adenocarcinoma Signaling	0.040738		6	NAPEPLD,CYP2E1,PIK3R1,CDC42,PLD6,CCND1
Phospholipases	0.0416869		4	NAPEPLD,PLCB4,PLA2G4C,PLD6
Integrin Signaling	0.042658		9	PARVB,TSPAN5,TSPAN1,PIK3R1,ACTA2,SOS1,CAV1,MYLK,CDC42
Acute Phase Response Signaling	0.047863		8	FOS,SOD2,PIK3R1,SOCS6,SOS1,SOCS5,RBP1,HNRNPK

## Sheet: Supp-Table-3
Supplementary table 3. Enrichment of functional category and biological pathway among genes correlated with insulin sensitivity (SI) in adipose tissue.
Significant gene ontology categories and pathways (corrected p value≤ 0.05) are listed.
System	Gene	Module	P-value	Corrected	Fold	Genes
	Category	Overlap	(FET)	P-value	Enrichment
	Genes that are negatively correlated with SI in both AA and CA (812 transcripts)
MF	actin binding	41	8.9e-15	4.6e-11	4.15	ACTN4;ANXA5;ATP6V1B2;CALD1;CAPZA2;CAPZB;CFL1;DIAPH1;CTTN;FLNA;GMFB;LCP1;ABLIM1;MYO1F;MYH9;MYO1D;MYO5A;MYO9B;PFN2;PRKCB1;RAP2A;SPTAN1;TPM2;WASPIP;YWHAH;BCL7B;ACTR2;CAP1;STK38L;KLHL18;COTL1;MACF1;CORO1C;KLHL5;KLHDC5;AHNAK;CORO7;JUB;DIXDC1;NEXN;NCF1
CC	actin cytoskeleton	42	5.6e-14	2.9e-10	3.85	ACTB;ACTG1;ACTN4;ATP6V1B2;CALD1;CAPZA2;CAPZB;CD44;DAG1;DYNC1I1;CTTN;FLNA;FYB;ABLIM1;MYO1F;MYH9;MYO1D;MYO5A;MYO9B;PPP1R12A;PFN2;PKD2;PRKCB1;PTPN11;S100A4;SPTAN1;TPM2;WASPIP;ZYX;DYNLL1;IQGAP1;PDLIM1;ACTR3;ACTR2;ARPC2;MYL9;STK38L;PALLD;COTL1;CORO1C;CORO7;CALML4
BP	endocytosis	39	2.2e-12	1.1e-08	3.67	ACTN4;AP1G1;ANXA4;ARF4;ASGR1;CAV1;CD14;AP2M1;CYBA;CYBB;CTTN;FCGR2A;FCGR2B;GNAI2;HCK;CFH;ITGAM;ITGAV;ITGAX;ITGB5;LBP;LRP1;NCF2;PRKCB1;SMPD1;TFRC;EEA1;AP3B1;AP1S2;CD163;ACTR3;ACTR2;RAB32;VSIG4;CORO1C;EHD4;RIN2;STEAP2;NCF1
MF	cytoskeletal protein binding	52	5e-12	2.6e-08	2.9	ACTN4;ANXA2;ANXA5;ATP6V1B2;CALD1;CAPZA2;CAPZB;CD44;CFL1;DIAPH1;CTTN;FLNA;GMFB;LCP1;ABLIM1;MAP1B;MID1;MYO1F;MYH9;MYO1D;MYO5A;MYO9B;PPP1R12A;PFN2;PKD2;PRKCB1;RAP2A;S100A4;SPTAN1;TPM2;WASPIP;YWHAH;ZYX;PDLIM1;BCL7B;ACTR2;CAP1;MAPRE1;STK38L;KLHL18;COTL1;MACF1;CORO1C;KLHL5;KLHDC5;AHNAK;CORO7;JUB;DIXDC1;NEXN;TUBB2B;NCF1
BP	actin filament-based process	42	2.3e-11	1.2e-07	3.22	ACTB;ACTG1;ACTN4;AIF1;ANXA2;RHOA;ARHGAP4;ARHGDIA;C3AR1;CAPZA2;CAPZB;CFL1;DIAPH1;CTTN;F2R;FLNA;FYB;LCP1;MYO1F;MYO1D;MYO5A;MYO9B;PFN2;PTPN11;S100A10;STAT3;WASPIP;ZYX;DYNLL1;ACTR3;ACTR2;ARPC2;CAP1;CYSLTR1;PALLD;RHOQ;MACF1;KLHL5;GNG2;ARHGAP22;SPRED1;ARHGAP30
KEGG Pathways	Integrin-mediated cell adhesion	28	4.9e-11	2.6e-07	4.38	ACTB;ACTG1;ACTN4;BIRC3;RHOA;CCND1;CAPNS1;CAV1;CCND2;COL3A1;COL5A2;COL6A1;COL6A2;DIAPH1;FLNA;ILK;ITGAV;ITGB1;ITGB4;ITGB5;LAMB3;MYLK;PPP1R12A;PPP1CB;PRKCB1;MAP2K1;SPP1;ZYX
BP	actin cytoskeleton organization and biogenesis	40	5.1e-11	2.6e-07	3.25	ACTB;ACTG1;ACTN4;AIF1;ANXA2;RHOA;ARHGAP4;ARHGDIA;C3AR1;CAPZA2;CAPZB;CFL1;DIAPH1;CTTN;F2R;FLNA;FYB;LCP1;MYO1D;MYO9B;PFN2;PTPN11;S100A10;STAT3;WASPIP;ZYX;DYNLL1;ACTR3;ACTR2;ARPC2;CAP1;CYSLTR1;PALLD;RHOQ;MACF1;KLHL5;GNG2;ARHGAP22;SPRED1;ARHGAP30
BP	phagocytosis	18	9.2e-10	4.8e-06	5.98	CD14;CYBA;CYBB;FCGR2A;HCK;CFH;ITGAM;ITGAV;ITGAX;ITGB5;LBP;NCF2;PRKCB1;SMPD1;ACTR2;VSIG4;CORO1C;NCF1
CC	basolateral plasma membrane	21	9.8e-09	5.1e-05	4.45	ACTB;ASGR1;CD151;F2R;IL1R1;ILK;IRAK1;ITGAV;ITGB1;ITGB4;ITGB5;ABCC1;PKD2;PPP1CB;SLC7A1;ZYX;ABCC3;IQGAP1;SLC7A7;ABCC4;SLCO2B1
KEGG Pathways	Leukocyte transendothelial migration	18	1.8e-08	9.3e-05	5	ACTB;ACTG1;ACTN4;RHOA;CYBA;CYBB;GNAI2;ITGAM;ITGB1;ITGB2;CD99;MMP9;NCF2;NCF4;PRKCB1;PTPN11;THY1;NCF1
	Genes that are positively correlated with SI in both AA and CA (813 transcripts)
CC	mitochondrion	100	1.2e-46	6.3e-43	5.49	PMPCB;TIMM17B;HAX1;ATP5L;HIBADH;PMPCA;ACAD8;ATP5S;NDUFB11;ACACB;ACAT1;AK2;AK3L1;ATP5J;BCKDHB;BNIP3;COX4I1;COX5B;COX7C;DBT;DCI;DECR1;ECHS1;ETFA;GCDH;GSTZ1;IDH3B;MDH2;ALDH6A1;MPST;MUTYH;NDUFA10;NDUFS4;OXA1L;PCK2;PDHB;UQCRH;C21ORF33;SUCLG2;DNAJA3;AASS;SLC27A3;LIAS;SLC25A10;ECH1;MRPL37;HADHA;IDH2;TOMM7;MUT;NDUFA8;MRPS18A;TMLHE;MCCC1;MRPS22;ACADM;ACO2;ATPAF1;SLC25A6;MRPL32;ATP5A1;ATP5G2;AUH;BCAT2;BCKD…
GeneGo Pathways	Aminoacid metabolism (brief map)	29	6.1e-23	3.2e-19	11.41	ACAT1;BCKDHB;DBT;ECHS1;GCDH;GLUL;GSTZ1;IDH3B;MDH2;ALDH6A1;MPST;PDHB;SUCLG2;AASS;PHGDH;MAT2B;HADHA;MUT;MCCC1;ACO2;AUH;BCAT2;BCKDHA;CS;GPT2;HMGCL;PCCA;PCCB;SHMT1
GeneGo Pathways	Aminoacid metabolism (full map)	31	6.4e-20	3.3e-16	8.26	ACAT1;BCKDHB;DBT;ECHS1;GCDH;GLUL;GSTZ1;IDH3B;MDH2;ALDH6A1;MPST;PDHB;SUCLG2;AASS;PHGDH;MAT2B;HADHA;MUT;MCCC1;ACO2;AUH;BCAT2;BCKDHA;CS;GPT2;HMGCL;PCCA;PCCB;SDHA;SDHD;SHMT1
GeneGo Pathways	Alcoholism: electron transport and glucose oxidation	29	4.6e-19	2.4e-15	8.49	ADH1A;COX4I1;COX5B;COX7C;IDH3B;MDH2;NDUFA10;NDUFS4;PCK1;PCK2;PDHB;UQCRH;SUCLG2;NDUFA8;ACO2;ATP5A1;ATP5G2;COX10;CS;NDUFB5;NDUFB8;NDUFS3;NDUFV3;ADHFE1;PYGM;SDHA;SDHD;UQCRC2;NDUFS7
GeneGo Pathways	A2BR signaling via G-protein beta/gamma dimer. PH-domain proteins activation. (map 2)	29	4.6e-19	2.4e-15	8.49	ADH1A;COX4I1;COX5B;COX7C;IDH3B;MDH2;NDUFA10;NDUFS4;PCK1;PCK2;PDHB;UQCRH;SUCLG2;NDUFA8;ACO2;ATP5A1;ATP5G2;COX10;CS;NDUFB5;NDUFB8;NDUFS3;NDUFV3;ADHFE1;PYGM;SDHA;SDHD;UQCRC2;NDUFS7
Ingenuity Pathways	VALINE LEUCINE AND ISOLEUCINE DEGRADATION (dsf)	20	1.1e-18	5.5e-15	14.75	HIBADH;ACAD8;ACAT1;ALDH7A1;BCKDHB;DBT;ECHS1;GCDH;ALDH6A1;ECH1;HADHA;MUT;MCCC1;ACADM;AUH;BCAT2;BCKDHA;HMGCL;PCCA;PCCB
CC	mitochondrial matrix	28	2.8e-18	1.5e-14	8.38	PMPCB;ATP5J;BCKDHB;DBT;ETFA;IDH3B;MDH2;MPST;DNAJA3;MRPL37;MRPS18A;MCCC1;MRPS22;ACADM;MRPL32;BCKDHA;ETFB;NR3C1;HMGCL;TST;MRPS31;MRPL16;MRPS24;MRPS7;MRPS2;MRPL44;MRPL11;MRPL10
BP	branched chain family amino acid metabolism	12	1.5e-15	7.8e-12	26.09	HIBADH;ACAD8;ACAT1;BCKDHB;DBT;ALDH6A1;MCCC1;AUH;BCAT2;BCKDHA;PCCA;PCCB
GeneGo Pathways	Propionate metabolism	15	1e-14	5.4e-11	15.49	HIBADH;ACACB;ACAT1;DBT;ECHS1;ALDH6A1;SUCLG2;HADHA;MUT;ACADM;AUH;HMGCL;PCCA;PCCB;MLYCD
GeneGo Pathways	Isoleucine and valine metabolism	12	3.7e-14	1.9e-10	21.55	BCKDHB;DBT;ECHS1;ALDH6A1;HADHA;MUT;AUH;BCAT2;BCKDHA;HMGCL;PCCA;PCCB
	CA specific genes that are negatively correlated with SI (1367 transcripts)
BP	inflammatory response	75	1.3e-12	6.9e-09	2.39	CCL5;LAMP2;CD4;LYZ;MSN;PTGER4;LY86;REL;CCL8;RIPK2;LY96;IL18BP;PYCARD;FCER1G;ALOX5;APP;FAS;VCAM1;C1QB;C3;CD47;CD68;MAP3K1;CD52;CXCL9;MYD88;DOCK2;CHST2;FCER1A;FCGR2B;FGR;FYN;STAT1;ADAM17;HSD11B1;THBS1;IL10RB;TXN;ATRN;MIF;TLR6;MAPK1;PTPN6;RAC2;TLR1;SAA1;CCL13;SELP;GNA13;TAPBP;CKLF;TLR5;ITGA2;F13A1;CXCL16;CCL2;SERPINA3;ADORA2A;ALOX5AP;IRF7;ITGB1;CD44;LYN;PTAFR;CX3CR1;CCL19;SERPINA1;PIK3CG;STAB1;TNFRS…
BP	response to virus	44	1.9e-12	1e-08	3.31	CCL5;LAMP2;CD4;IFIT2;MUC1;CD209;CCL8;MX1;MYD88;OAS2;FGR;RNASEL;FTL;GZMA;STAT1;HLA-A;IVNS1ABP;IL15;TXN;OAS3;TBK1;MAPK1;SAA1;BECN1;MARCKSL1;IKBKE;APOBEC3G;CCL2;GBP1;IFI16;IRF7;RUNX3;IFIT3;CX3CR1;CCL19;EIF2AK2;SERPINA1;NRP1;TRIM22;THBS2;CD83;IRF5;VPS37C;IFI44
CC	lysosome	31	2.4e-09	1.2e-05	3.37	LAMP2;SCARB2;CTSB;PSAP;GAA;GM2A;LGMN;GGH;GBA;CD68;CLN3;DNASE2;PPT1;FUCA1;GLA;NPC2;LAMP1;LIPA;SPAG9;SLC36A4;MCOLN1;PAQR8;ARSB;CORO1A;PRCP;MAN2B1;CTSH;GNS;GALC;BACE1;SLC36A1
CC	lytic vacuole	31	2.4e-09	1.2e-05	3.37	LAMP2;SCARB2;CTSB;PSAP;GAA;GM2A;LGMN;GGH;GBA;CD68;CLN3;DNASE2;PPT1;FUCA1;GLA;NPC2;LAMP1;LIPA;SPAG9;SLC36A4;MCOLN1;PAQR8;ARSB;CORO1A;PRCP;MAN2B1;CTSH;GNS;GALC;BACE1;SLC36A1
CC	vacuole	34	6.1e-09	3.2e-05	3.04	LAMP2;SCARB2;CTSB;PSAP;GAA;GM2A;LGMN;GGH;GBA;ATP6V1A;CD53;CD68;CLN3;DNASE2;PPT1;FUCA1;GLA;NPC2;LAMP1;LIPA;ATRN;SPAG9;SLC36A4;MCOLN1;PAQR8;ARSB;CORO1A;PRCP;MAN2B1;CTSH;GNS;GALC;BACE1;SLC36A1
BP	hemostasis	30	1.3e-07	0.00069	2.91	CCL5;SERPINE1;PLEK;TFPI2;WAS;LAT;EFEMP1;THBS1;IL10RB;MAPK1;PROS1;PTPN6;SELP;ITGA2;F13A1;ANXA2;RPS6KA1;CCL2;ADORA2A;ADRA2A;CD9;LYN;FLI1;GGCX;FBLN2;PDPN;TFPI;SAA2;VAV1;THBS2
BP	immune cell chemotaxis	21	1.5e-06	0.0076	3.27	CCL5;CCL8;IL18BP;CXCL9;DOCK2;FGR;THBS1;TXN;RAC2;CCL13;SELP;GNA13;CKLF;CXCL16;CCL2;LYN;CX3CR1;CCL19;PIK3CG;SAA2;ITGB2
GeneGo Pathways	Keratan sulfate metabolism	12	8.1e-06	0.042	4.56	MAN1A1;MAN2A1;FUCA2;PIGB;FUCA1;RPN1;MAN1A2;ALG6;MAN2B1;RPN2;GNS;MGAT1
	CA specific genes that are positively correlated with SI (1430 transcripts)
CC	mitochondrion	117	6.6e-34	3.4e-30	3.5	ACADL;ACADM;ACADS;AK3L1;ALDH2;PRKAR2A;PRKD1;SLC25A4;SLC25A5;ATP5A1;COQ7;ATP5B;ATP5G2;BPHL;MRPL49;C21ORF2;CASP9;COX8A;CS;CYC1;SCO1;SCP2;DGUOK;DLD;DLST;SLC25A1;SUOX;CDS2;FH;FPGS;GCSH;GPX4;GRB10;NR3C1;HADH2;SLC25A16;PRDX5;C21ORF33;IDH3G;IVD;KARS;LETM1;NUDT1;MTHFD1;MTX1;MYOC;NDUFA6;NDUFA7;NDUFA9;NDUFB6;NDUFB10;NDUFS2;OXCT1;PC;MRPL2;PCK2;PDHA1;CRBN;SLC25A3;LRPPRC;TIMM44;MRPL43;FARS2;MRPS30;TMLHE;UQCR;…
MF	structural constituent of ribosome	48	1.4e-22	7.5e-19	5.45	MRPL49;RPL4;RPL18A;RPS2;RPS9;RPS14;RPS15A;RPS17;RPS24;RPS29;MRPL2;MRPL30;MRPL43;RPL3;RPL9;RPL11;RPL13;RPL17;RPL22;RPL23A;RPS8;MRPS30;RPS18;RPS25;PHCA;MRPL53;MRPS26;MRPS5;MRPL38;MRPL22;MRPL4;MRPL35;MRPS17;MRPL45;MRPS36;MRPS15;MRPL54;DNM3;MRPL46;MRPS11;MRPS9;MRPS6;MRPL41;MRPL36;MRPL11;MRPL9;MRPS28;MRPS18B
CC	ribosome	50	4e-22	2.1e-18	5.11	MRPL49;RPL4;RPL18A;RPS2;RPS9;RPS14;RPS15A;RPS17;RPS24;RPS29;EIF2S3;ILF3;MRPL2;MRPL30;EIF1;MRPL43;RPL3;RPL9;RPL11;RPL13;RPL17;RPL22;RPL23A;RPS8;MRPS30;RPS18;RPS25;PHCA;SF1;FXR1;MRPS26;MRPS5;MRPL38;MRPL22;MRPL4;MRPS17;MRPL45;MRPS36;MRPS15;DNM3;MRPL46;MRPS11;MRPS9;MRPS6;MRPL41;MRPL36;MRPL11;MRPL9;MRPS28;MRPS18B
CC	ribonucleoprotein complex	65	2.6e-19	1.3e-15	3.55	MRPL49;RPL4;RPL18A;RPS2;RPS9;RPS14;RPS15A;RPS17;RPS24;RPS29;EIF2S3;SNRPN;FBL;HNRPK;ILF3;NME2;MRPL2;MRPL30;HNRPDL;PSMA1;EIF1;MRPL43;RPL3;RPL9;RPL11;RPL13;RPL17;PRPF8;RPL22;RPL23A;RPS8;MRPS30;RPS18;RNPS1;RPS25;PHCA;HNRPUL1;LSM6;SNRPA;DHX30;SF1;FXR1;MRPS26;MRPS5;MRPL38;RBMX;MRPL22;MRPL4;MRPL35;MRPS17;DHX32;MRPL45;MRPS36;MRPS15;DNM3;MRPL46;MRPS11;MRPS9;MRPS6;MRPL41;MRPL36;MRPL11;MRPL9;MRPS28;MRPS18B
CC	mitochondrial matrix	34	1.4e-16	7.3e-13	5.54	ACADM;ACADS;MRPL49;DGUOK;DLD;DLST;NR3C1;IVD;NUDT1;NDUFA9;MRPL2;TIMM44;MRPL43;MRPS30;CLPP;MRPS26;MRPS5;MRPL38;MRPL22;MRPL4;MRPS17;MRPL45;MRPS36;MRPS15;MRPL46;MRPS11;MRPS9;MRPS6;MRPL41;MRPL36;MRPL11;MRPL9;MRPS28;MRPS18B
CC	small ribosomal subunit	23	5.4e-14	2.8e-10	6.99	RPS2;RPS9;RPS14;RPS15A;RPS17;RPS24;RPS29;EIF2S3;EIF1;RPS8;MRPS30;RPS18;RPS25;MRPS26;MRPS5;MRPS17;MRPS36;MRPS15;MRPS11;MRPS9;MRPS6;MRPS28;MRPS18B
CC	mitochondrial ribosome	23	2.6e-13	1.3e-09	6.55	MRPL49;MRPL2;MRPL43;MRPS30;MRPS26;MRPS5;MRPL38;MRPL22;MRPL4;MRPS17;MRPL45;MRPS36;MRPS15;MRPL46;MRPS11;MRPS9;MRPS6;MRPL41;MRPL36;MRPL11;MRPL9;MRPS28;MRPS18B
CC	organellar ribosome	23	2.6e-13	1.3e-09	6.55	MRPL49;MRPL2;MRPL43;MRPS30;MRPS26;MRPS5;MRPL38;MRPL22;MRPL4;MRPS17;MRPL45;MRPS36;MRPS15;MRPL46;MRPS11;MRPS9;MRPS6;MRPL41;MRPL36;MRPL11;MRPL9;MRPS28;MRPS18B
KEGG Pathways	Citrate cycle (TCA cycle)	11	8.4e-09	4.4e-05	9.17	ACLY;CS;DLD;DLST;FH;IDH3G;PC;PCK2;SDHB;SUCLG1;CLYBL
Ingenuity Pathways	CITRATE CYCLE (ds1)	10	7.8e-08	0.00041	8.66	ACLY;CS;DLD;DLST;FH;IDH3G;PC;PCK2;SDHB;SUCLG1
	AA specific genes that are negatively correlated with SI (932 transcripts)
Ingenuity Pathways	INTEGRIN SIGNALING (cit)	24	1.7e-09	8.9e-06	4.28	ACTN1;AKT1;ARF3;RHOG;CAV1;CDC42;PARVA;GRB2;ITGB1;ITGB7;KRAS;LAMA4;MAP3K11;MYLK;PPP1R12B;PAK1;PAK2;PIK3R1;MAPK3;MAP2K2;RAC1;MAP2K4;SRC;VCL
GeneGo Pathways	FGFR signaling pathway	14	3.4e-09	1.8e-05	7.35	AKT1;CBL;CREB1;GRB2;MAP3K11;PAK1;PIK3R1;MAPK3;MAPK9;MAP2K2;RAC1;MAP2K4;SHB;MAPKAPK2
Ingenuity Pathways	B CELL RECEPTOR SIGNALING (cil)	19	1.4e-08	7.5e-05	4.76	AKT1;BCL2L1;CAMK2G;CDC42;CREB1;CSK;GRB2;KRAS;MAP3K11;NFATC1;NFKB2;PIK3R1;PPP3CB;PPP3CC;MAPK3;MAPK9;MAP2K2;RAC1;MAP2K4
GeneGo Pathways	EGFR signaling via small GTPases	11	1e-07	0.00055	7.65	CBL;GRB2;KRAS;PIK3C2A;PIK3R1;MAPK3;MAPK9;MAP2K2;RAB5A;RAC1;MAP2K4
Ingenuity Pathways	T CELL RECEPTOR SIGNALING (cj7)	14	1e-07	0.00055	5.73	CBL;CSK;GRB2;KRAS;NFATC1;NFKB2;PIK3R1;PPP3CB;PPP3CC;MAPK3;MAP2K2;RAC1;MAP2K4;SHB
GeneGo Pathways	IGF-RI signaling	14	2.7e-07	0.0014	5.33	AKT1;BCL2L1;CREB1;GRB2;IGFBP5;NFKB2;PIK3C2A;PIK3R1;MAPK3;MAP2K2;RPS6KA3;YWHAE;YWHAG;YWHAZ
GeneGo Pathways	Regulation activity of EIF4F	13	2.9e-07	0.0015	5.74	AKT1;CDC42;GRB2;MAP3K11;PAK1;PIK3C2A;PIK3R1;PPP2CB;MAPK3;MAP2K2;RAC1;MAP2K4;MKNK1
GeneGo Pathways	Rhodopsin phototransduction cascade in retina - the key role of Ca2+ transport	13	2.9e-07	0.0015	5.74	AKT1;CDC42;GRB2;MAP3K11;PAK1;PIK3C2A;PIK3R1;PPP2CB;MAPK3;MAP2K2;RAC1;MAP2K4;MKNK1
GeneGo Pathways	BAD phosphorylation	13	3.6e-07	0.0019	5.65	AKT1;BCL2L1;GRB2;ITGAE;ITGB1;ITGB7;PIK3R1;MAPK3;MAP2K2;RPS6KA3;YWHAE;YWHAG;YWHAZ
GeneGo Pathways	Angiotensin II receptor. General map	13	3.6e-07	0.0019	5.65	AKT1;BCL2L1;GRB2;ITGAE;ITGB1;ITGB7;PIK3R1;MAPK3;MAP2K2;RPS6KA3;YWHAE;YWHAG;YWHAZ
	AA specific genes that are positively correlated with SI (1051 transcripts)
KEGG Pathways	Ribosome	18	9.6e-11	5e-07	6.83	FAU;RPL35A;RPL36AL;RPS3A;RPS15A;RPL36;MRPL13;RPL26L1;RPL21;RPL30;RPS11;RPL6;RPL7;RPL7A;RPL34;RPL38;RPS7;UBA52
MF	structural constituent of ribosome	26	2.5e-10	1.3e-06	4.38	MRPS25;MRPS10;FAU;MRFAP1L1;RPL35A;RPL36AL;RPS3A;RPS15A;MRPL43;RPL36;MRPL13;MRPL15;MRPS18C;RPL26L1;MRPS33;MRPL39;RPL21;RPL30;RPS11;RPL6;RPL7;RPL7A;RPL34;RPL38;RPS7;UBA52
CC	ribosome	27	5.2e-10	2.7e-06	4.09	MRPS25;MRPS10;FAU;RPL35A;RPL36AL;RPS3A;RPS15A;SKIV2L;MRRF;MRPL43;RPL36;MRPL13;MRPL15;MRPS18C;RPL26L1;MRPS33;MRPL39;RPL21;RPL30;RPS11;RPL6;RPL7;RPL7A;RPL34;RPL38;RPS7;UBA52
BP	DNA-dependent DNA replication	21	2.9e-09	1.5e-05	4.77	ORC2L;CDK2;MUTYH;ORC5L;PCNA;POLB;TFAM;POLQ;POLG2;POLA2;FBXO18;MCM10;RAD51;TSPYL2;HMGB2;MCM7;PMS2L2;PPP2R1B;RFC4;RPA3;TTF1
CC	cytosolic ribosome (sensu Eukaryota)	15	1.4e-07	0.00072	5.27	RPL35A;RPL36AL;RPS3A;RPS15A;SKIV2L;RPL36;RPL26L1;RPL21;RPL30;RPL6;RPL7;RPL7A;RPL34;RPL38;RPS7
CC	cytosolic large ribosomal subunit (sensu Eukaryota)	11	3.1e-07	0.0016	7.06	RPL35A;RPL36AL;RPL36;RPL26L1;RPL21;RPL30;RPL6;RPL7;RPL7A;RPL34;RPL38
CC	proton-transporting ATP synthase complex (sensu Eukaryota)	6	6.5e-06	0.034	11.78	ATP5E;ATP5F1;ATP5J;ATP6V0A1;ATP5L;ATP5S
CC	hydrogen-translocating F-type ATPase complex	6	9.6e-06	0.05	11.13	ATP5E;ATP5F1;ATP5J;ATP6V0A1;ATP5L;ATP5S
CC	proton-transporting ATP synthase complex	6	9.6e-06	0.05	11.13	ATP5E;ATP5F1;ATP5J;ATP6V0A1;ATP5L;ATP5S

## Sheet: Supp-Table-4
Supplementary table 4. Weighted gene co-expression network analysis (WGCNA) identified 93 co-expression networks (modules) in adipose tissue of Caucasian subjects
Module membership of each transcript, simple adjacency matrix based connectivity, and topological overlap matrix-based connectivity measures of those transcripts within each module are shown
k.in, adjacency matrix based connectivity within module; k.out, adjacency matrix based connectivity outside module
k.in.normed, normalized k. in; k.all.normed, normalized all (in and out) adjacency matrix based connectivity
to.in, topological overlap matrix-based connectivity within module; to.out, topological overlap matrix-based connectivity outside module
to.in.normed, normalized to. in; k.all.normed, normalized all (in and out)topological overlap matrix-based connectivity
PROBE_ID	SYMBOL	Entrez_Gene_ID	k.in	k.out	k.in.normed	k.all.normed	to.in	to.out	to.in.normed	to.all.normed	Module	Definition			module	#gene
ILMN_1726169	EDF1	8721	205.446	173.678	0.10498	0.0217462	206.41	515.695	0.105473	0.0414194	turquoise	endothelial differentiation-related factor 1 (EDF1), transcript variant alpha, mRNA.			turquoise	1957
ILMN_1699711	DEDD	9191	213.058	159.072	0.10887	0.0213451	211.083	500.979	0.107861	0.0408433	turquoise	death effector domain containing (DEDD), transcript variant 4, mRNA.			blue	1444
ILMN_1815392	ACTRT1	139741	194.199	164.515	0.0992331	0.0205755	197.213	487.373	0.100773	0.0392673	turquoise	actin-related protein T1 (ACTRT1), mRNA.			brown	1029
ILMN_1779735	C7orf59	389541	220.341	135.027	0.112591	0.0203836	205.153	459.223	0.10483	0.038108	turquoise	chromosome 7 open reading frame 59 (C7orf59), mRNA.			yellow	1027
ILMN_1671191	UQCRC1	7384	168.046	171.454	0.0858691	0.0194734	176.858	466.001	0.0903719	0.0368739	turquoise	ubiquinol-cytochrome c reductase core protein I (UQCRC1), mRNA.			green	487
ILMN_1763147	NDUFB6	4712	173.002	157.05	0.0884016	0.0189315	178.725	451.727	0.091326	0.0361622	turquoise	NADH dehydrogenase (ubiquinone) 1 beta subcomplex, 6, 17kDa (NDUFB6), nuclear gene encoding mitochondrial protein, transcript variant 1, mRNA.			red	432
ILMN_1753716	EIF2B1	1967	186.605	142.981	0.0953523	0.0189047	183.067	434.242	0.0935445	0.0354083	turquoise	eukaryotic translation initiation factor 2B, subunit 1 alpha, 26kDa (EIF2B1), mRNA.			black	415
ILMN_3273340	LOC100130776	100130776	206.855	122.278	0.1057	0.0188788	195.232	419.959	0.099761	0.0352869	turquoise	PREDICTED: similar to hCG2014417 (LOC100130776), mRNA.			pink	359
ILMN_1739847	EIF3D	8664	187.878	138.857	0.0960032	0.0187413	178.923	429.585	0.0914272	0.0349035	turquoise	eukaryotic translation initiation factor 3, subunit D (EIF3D), mRNA.			magenta	355
ILMN_2365544	NHP2	55651	186.377	129.049	0.095236	0.0180926	180.151	415.452	0.0920546	0.0341633	turquoise	NHP2 ribonucleoprotein homolog (yeast) (NHP2), transcript variant 2, mRNA.			purple	282
ILMN_1709114	MAP3K7IP1	10454	166.43	143.311	0.0850436	0.0177665	164.224	413.982	0.0839161	0.0331654	turquoise	mitogen-activated protein kinase kinase kinase 7 interacting protein 1 (MAP3K7IP1), transcript variant alpha, mRNA.			greenyellow	269
ILMN_1800461	CSNK2B	1460	172.881	136.447	0.0883399	0.0177428	166.814	410.328	0.0852399	0.0331044	turquoise	casein kinase 2, beta polypeptide (CSNK2B), mRNA.			tan	268
ILMN_1737644	TMEM219	124446	168.227	140.09	0.0859617	0.0176848	167.28	412.757	0.0854776	0.0332704	turquoise	transmembrane protein 219 (TMEM219), transcript variant 1, mRNA.			salmon	266
ILMN_1720542	POLR2I	5438	172.099	135.759	0.0879404	0.0176585	167.432	408.415	0.0855556	0.0330301	turquoise	polymerase (RNA) II (DNA directed) polypeptide I, 14.5kDa (POLR2I), mRNA.			cyan	252
ILMN_1679520	AGPAT1	10554	161.451	145.7	0.0824992	0.0176179	164.551	417.958	0.0840833	0.0334122	turquoise	1-acylglycerol-3-phosphate O-acyltransferase 1 (lysophosphatidic acid acyltransferase, alpha) (AGPAT1), transcript variant 1, mRNA.			midnightblue	226
ILMN_1813604	NDUFB7	4713	164.353	142.461	0.0839819	0.0175986	162.328	405.316	0.0829475	0.0325596	turquoise	NADH dehydrogenase (ubiquinone) 1 beta subcomplex, 7, 18kDa (NDUFB7), nuclear gene encoding mitochondrial protein, mRNA.			lightcyan	214
ILMN_2108823	FZD7	8324	176.825	125.225	0.090355	0.0173254	171.362	395.826	0.0875636	0.0325334	turquoise	frizzled homolog 7 (Drosophila) (FZD7), mRNA.			grey60	211
ILMN_1780924	SLC43A1	8501	195.347	104.781	0.0998197	0.0172151	179.639	375.676	0.0917931	0.0318524	turquoise	solute carrier family 43, member 1 (SLC43A1), mRNA.			lightgreen	192
ILMN_1762281	DCTN3	11258	181.378	117.376	0.0926814	0.0171363	170.682	382.36	0.087216	0.031722	turquoise	dynactin 3 (p22) (DCTN3), transcript variant 1, mRNA.			lightyellow	186
ILMN_1693645	LOC554208	554208	188.168	108.902	0.0961514	0.0170397	173.428	373.79	0.0886191	0.0313879	turquoise	PREDICTED: hypothetical LOC554208, transcript variant 2 (LOC554208), misc RNA.			coral	183
ILMN_1726603	ATP5I	521	148.12	146.618	0.0756871	0.0169059	155.94	403.421	0.079683	0.0320845	turquoise	ATP synthase, H+ transporting, mitochondrial F0 complex, subunit E (ATP5I), nuclear gene encoding mitochondrial protein, mRNA.			sienna	181
ILMN_1733799	FAM195B	348262	156.998	136.445	0.080224	0.0168317	158.188	396.208	0.0808318	0.0317997	turquoise	family with sequence similarity 195, member B (FAM195B), transcript variant 1, mRNA.			gold	171
ILMN_1653342	DUS1L	64118	172.995	120.249	0.0883983	0.0168203	167.707	382.97	0.0856957	0.0315863	turquoise	dihydrouridine synthase 1-like (S. cerevisiae) (DUS1L), mRNA.			peru	167
ILMN_3243890	NDUFA2	4695	145.691	147.25	0.074446	0.0168029	154.686	401.683	0.0790422	0.0319129	turquoise	NADH dehydrogenase (ubiquinone) 1 alpha subcomplex, 2, 8kDa (NDUFA2), mRNA.			wheat	157
ILMN_1813594	PREI3	25843	173.02	119.777	0.0884108	0.0167946	168.778	383.605	0.0862432	0.0316843	turquoise	preimplantation protein 3 (PREI3), transcript variant 1, mRNA.			chocolate	145
ILMN_1680831	BAZ1B	9031	152.144	138.721	0.0777437	0.0166838	152.221	392.904	0.0777828	0.0312679	turquoise	bromodomain adjacent to zinc finger domain, 1B (BAZ1B), transcript variant 1, mRNA.			seashell	135
ILMN_2326997	DHPS	1725	142.327	147.034	0.0727273	0.0165975	145.025	392.2	0.0741059	0.0308148	turquoise	deoxyhypusine synthase (DHPS), transcript variant 2, mRNA.			khaki	134
ILMN_1743621	C17orf69	147081	181.67	106.601	0.092831	0.016535	169.026	365.984	0.0863699	0.0306878	turquoise	chromosome 17 open reading frame 69 (C17orf69), mRNA.			bisque	121
ILMN_1710979	ANKRD39	51239	172.919	115.216	0.0883595	0.0165272	165.331	373.68	0.0844818	0.0309172	turquoise	ankyrin repeat domain 39 (ANKRD39), mRNA.			forestgreen	118
ILMN_1721225	C20orf4	25980	153.034	135.062	0.0781983	0.0165249	156.966	394.677	0.0802074	0.0316418	turquoise	chromosome 20 open reading frame 4 (C20orf4), mRNA.			navy	104
ILMN_1718672	NHP2	55651	167.124	120.737	0.0853981	0.0165115	163.594	380.753	0.0835945	0.0312233	turquoise	NHP2 ribonucleoprotein homolog (yeast) (NHP2), transcript variant 2, mRNA.			mediumblue	96
ILMN_1677122	FAM168B	130074	167.055	119.036	0.0853625	0.0164099	161.781	376.927	0.0826681	0.0308999	turquoise	family with sequence similarity 168, member B (FAM168B), mRNA.			plum	96
ILMN_1797530	CHCHD5	84269	151.157	134.275	0.0772393	0.0163722	152.618	384.809	0.0779854	0.0308264	turquoise	coiled-coil-helix-coiled-coil-helix domain containing 5 (CHCHD5), mRNA.			violet	92
ILMN_1802553	MRPS24	64951	147.45	137.654	0.0753451	0.0163534	149.961	381.763	0.0766278	0.0304992	turquoise	mitochondrial ribosomal protein S24 (MRPS24), nuclear gene encoding mitochondrial protein, mRNA.			hotpink	89
ILMN_1670456	RBM42	79171	127.998	156.763	0.0654054	0.0163337	135.387	388.402	0.0691809	0.0300441	turquoise	RNA binding motif protein 42 (RBM42), mRNA.			thistle	88
ILMN_1688234	ASS1	445	150.185	134.2	0.0767427	0.0163121	154.725	385.452	0.0790625	0.0309841	turquoise	argininosuccinate synthetase 1 (ASS1), transcript variant 1, mRNA.			orchid	79
ILMN_1689389	SF3B5	83443	151.154	132.543	0.0772374	0.0162726	152.698	379.91	0.0780264	0.0305499	turquoise	splicing factor 3b, subunit 5, 10kDa (SF3B5), mRNA.			maroon	74
ILMN_2112301	DRAP1	10589	106.275	175.996	0.0543053	0.0161908	124.726	400.507	0.0637334	0.030127	turquoise	DR1-associated protein 1 (negative cofactor 2 alpha) (DRAP1), mRNA.			violetred	72
ILMN_1785644	C20orf29	55317	121.182	160.834	0.0619224	0.0161762	133.849	381.452	0.068395	0.0295573	turquoise	chromosome 20 open reading frame 29 (C20orf29), mRNA.			firebrick	70
ILMN_2408102	TFIP11	24144	149.245	131.773	0.0762623	0.016119	150.365	379.651	0.0768343	0.0304013	turquoise	tuftelin interacting protein 11 (TFIP11), transcript variant 2, mRNA.			chartreuse	65
ILMN_1685088	RPL36	25873	149.023	130.022	0.0761489	0.0160058	146.819	372.298	0.0750224	0.0297761	turquoise	ribosomal protein L36 (RPL36), transcript variant 1, mRNA.			honeydew	65
ILMN_1725241	GSTK1	373156	139.21	139.564	0.0711344	0.0159903	145.338	378.291	0.0742656	0.0300349	turquoise	glutathione S-transferase kappa 1 (GSTK1), mRNA.			deeppink	64
ILMN_3303965	ZC3H11B	643136	134.333	143.762	0.0686422	0.0159513	141.718	376.339	0.0724161	0.0297153	turquoise	PREDICTED: misc_RNA (ZC3H11B), miscRNA.			darkcyan	63
ILMN_2266309	CEPT1	10390	162.795	115.293	0.0831862	0.0159509	159.886	365.005	0.0816993	0.0301073	turquoise	choline/ethanolamine phosphotransferase 1 (CEPT1), transcript variant 1, mRNA.			beige	58
ILMN_2128967	C11orf1	64776	106.788	170.987	0.054567	0.0159329	124.666	396.026	0.0637028	0.0298665	turquoise	chromosome 11 open reading frame 1 (C11orf1), mRNA.			snow	55
ILMN_1803772	POLD4	57804	151.219	126.379	0.077271	0.0159228	153.751	373.845	0.0785644	0.0302625	turquoise	polymerase (DNA-directed), delta 4 (POLD4), mRNA.			burlywood	48
ILMN_1686254	FAM127B	26071	155.206	120.74	0.0793083	0.015828	152.256	370.695	0.0778005	0.029996	turquoise	family with sequence similarity 127, member B (FAM127B), transcript variant 1, mRNA.			goldenrod	47
ILMN_2338921	C4orf41	60684	159.618	114.615	0.0815629	0.0157298	153.269	358.151	0.0783183	0.0293346	turquoise	chromosome 4 open reading frame 41 (C4orf41), transcript variant 2, mRNA.			brown2	45
ILMN_1777584	KARS	3735	149.65	122.179	0.0764689	0.0155919	147.376	358.972	0.0753073	0.0290437	turquoise	lysyl-tRNA synthetase (KARS), mRNA.			red2	43
ILMN_2331163	CUL4A	8451	147.622	123.942	0.0754329	0.0155767	145.97	357.807	0.0745886	0.0288962	turquoise	cullin 4A (CUL4A), transcript variant 2, mRNA.			gold2	42
ILMN_1738369	TUFM	7284	127.315	144.084	0.0650561	0.0155672	136.333	374.224	0.0696644	0.0292851	turquoise	Tu translation elongation factor, mitochondrial (TUFM), nuclear gene encoding mitochondrial protein, mRNA.			yellow2	40
ILMN_1743995	ALG12	79087	175.323	95.6896	0.0895876	0.0155451	162.543	343.322	0.0830574	0.029016	turquoise	asparagine-linked glycosylation 12, alpha-1,6-mannosyltransferase homolog (S. cerevisiae) (ALG12), mRNA.			green2	35
ILMN_1658351	FIS1	51024	152.637	118.26	0.0779955	0.0155384	149.091	360.996	0.0761833	0.0292582	turquoise	fission 1 (mitochondrial outer membrane) homolog (S. cerevisiae) (FIS1), nuclear gene encoding mitochondrial protein, mRNA.			cyan2	34
ILMN_1778876	FAM179B	23116	142.722	127.649	0.0729289	0.0155083	143.573	359.924	0.0733638	0.0288802	turquoise	family with sequence similarity 179, member B (FAM179B), mRNA.			blue2	32
ILMN_1686136	NSD1	64324	167.392	102.718	0.0855348	0.0154933	156.758	343.64	0.0801014	0.0287024	turquoise	nuclear receptor binding SET domain protein 1 (NSD1), transcript variant 1, mRNA.			brown3	31
ILMN_2060652	BET1L	51272	145.714	124.391	0.0744576	0.015493	146.573	364.806	0.074897	0.0293323	turquoise	blocked early in transport 1 homolog (S. cerevisiae)-like (BET1L), mRNA.			red3	30
ILMN_1727300	ZNF444	55311	146.558	122.687	0.0748893	0.0154437	146.203	361.879	0.0747078	0.0291432	turquoise	zinc finger protein 444 (ZNF444), mRNA.			gold3	28
ILMN_2394264	UBTF	7343	164.75	103.857	0.0841848	0.0154071	157.379	344.293	0.0804185	0.0287755	turquoise	upstream binding transcription factor, RNA polymerase I (UBTF), transcript variant 1, mRNA.			green3	27
ILMN_1699015	H3F3A	3020	141.124	125.433	0.0721123	0.0152895	142.965	353.915	0.0730532	0.0285006	turquoise	H3 histone, family 3A (H3F3A), mRNA.			yellow3	27
ILMN_1793430	LOC441426	441426	160.497	103.541	0.0820118	0.015145	154.114	340.885	0.0787501	0.0283927	turquoise	hypothetical gene supported by AK126863 (LOC441426), mRNA.			cyan3	26
ILMN_2251279	WDR45	11152	143.641	118.97	0.0733985	0.0150631	143.867	345.358	0.0735138	0.0280615	turquoise	WD repeat domain 45 (WDR45), transcript variant 2, mRNA.			blue3	25
ILMN_1710697	BUD31	8896	143.421	118.979	0.0732859	0.015051	145.335	355.092	0.0742641	0.0287041	turquoise	BUD31 homolog (S. cerevisiae) (BUD31), mRNA.			brown4	24
ILMN_1711272	SERPING1	710	126.48	134.85	0.0646293	0.0149897	134.64	355.109	0.0687994	0.0280916	turquoise	serpin peptidase inhibitor, clade G (C1 inhibitor), member 1 (SERPING1), transcript variant 1, mRNA.			red4	23
ILMN_1801633	C20orf52	140823	148.618	112.386	0.0759418	0.014971	144.971	334.611	0.0740779	0.0275084	turquoise	chromosome 20 open reading frame 52 (C20orf52), mRNA.			gold4	22
ILMN_2299072	CROP	51747	136.954	122.398	0.0699814	0.0148762	135.865	335.978	0.0694252	0.0270645	turquoise	cisplatin resistance-associated overexpressed protein (CROP), transcript variant 2, mRNA.			green4	22
ILMN_1663002	STOML2	30968	121.625	137.659	0.0621488	0.0148723	128.408	355.32	0.0656149	0.0277463	turquoise	stomatin (EPB72)-like 2 (STOML2), mRNA.			yellow4	22
ILMN_1713147	MCRS1	10445	135.037	123.315	0.0690019	0.0148189	138.386	345.267	0.0707132	0.0277419	turquoise	microspherule protein 1 (MCRS1), transcript variant 1, mRNA.			cyan4	21
ILMN_1745423	UTP3	57050	148.773	109.174	0.0760208	0.0147956	141.435	333.551	0.0722713	0.0272448	turquoise	UTP3, small subunit (SSU) processome component, homolog (S. cerevisiae) (UTP3), mRNA.			blue4	20
ILMN_3226807	NHP2	55651	151.102	106.819	0.0772111	0.0147941	146.555	335.316	0.0748877	0.0276398	turquoise	NHP2 ribonucleoprotein homolog (yeast) (NHP2), transcript variant 2, mRNA.			gray1	18
ILMN_1703866	SUPT5H	6829	141.78	116.056	0.0724475	0.0147892	134.219	336.382	0.0685842	0.0269933	turquoise	suppressor of Ty 5 homolog (S. cerevisiae) (SUPT5H), mRNA.			gray2	16
ILMN_1670439	FYTTD1	84248	160.09	97.0465	0.0818039	0.0147492	146.302	326.716	0.0747584	0.0271319	turquoise	forty-two-three domain containing 1 (FYTTD1), transcript variant 2, mRNA.			gray3	16
ILMN_1733932	SNUPN	10073	125.016	130.876	0.0638812	0.0146777	133.487	351.003	0.06821	0.0277899	turquoise	snurportin 1 (SNUPN), transcript variant 3, mRNA.			gray4	16
ILMN_1737857	GTF2B	2959	146.075	109.121	0.0746421	0.0146378	139.947	333.496	0.071511	0.0271563	turquoise	general transcription factor IIB (GTF2B), mRNA.			gray5	15
ILMN_1763264	MRPL2	51069	122.521	132.403	0.0626067	0.0146223	127.991	349.009	0.0654014	0.0273603	turquoise	mitochondrial ribosomal protein L2 (MRPL2), nuclear gene encoding mitochondrial protein, mRNA.			gray6	15
ILMN_1773018	CUEDC2	79004	136.334	118.585	0.0696649	0.014622	139.892	344.133	0.071483	0.0277633	turquoise	CUE domain containing 2 (CUEDC2), mRNA.			gray7	15
ILMN_1788268	NAPG	8774	144.686	109.958	0.0739324	0.0146062	143.349	330.075	0.0732492	0.0271552	turquoise	N-ethylmaleimide-sensitive factor attachment protein, gamma (NAPG), mRNA.			gray10	14
ILMN_1671314	UXT	8409	136.296	118.062	0.0696454	0.0145898	138.203	345.75	0.0706198	0.0277592	turquoise	ubiquitously-expressed transcript (UXT), transcript variant 2, mRNA.			gray11	14
ILMN_2318459	TMEM8B	51754	166.308	87.9891	0.0849813	0.0145863	151.642	313.543	0.077487	0.0266827	turquoise	transmembrane protein 8B (TMEM8B), transcript variant 1, mRNA.			gray8	14
ILMN_1703102	LOC731777	731777	130.432	122.175	0.066649	0.0144893	129.955	335.791	0.0664052	0.0267148	turquoise	PREDICTED: similar to heat shock 70kD protein binding protein (LOC731777), mRNA.			gray9	14
ILMN_1664622	KIAA0953	22979	147.676	104.894	0.0754602	0.0144872	145.928	328.918	0.0745673	0.0272368	turquoise	PREDICTED: KIAA0953 (KIAA0953), mRNA.			gray12	13
ILMN_1784780	CIC	23152	122.611	128.99	0.0626526	0.0144316	122.386	336.88	0.0625375	0.0263431	turquoise	capicua homolog (Drosophila) (CIC), mRNA.			gray13	13
ILMN_3288587	LOC100131785	100131785	132.856	118.067	0.0678877	0.0143927	131.315	330.126	0.0671	0.0264678	turquoise	PREDICTED: misc_RNA (LOC100131785), miscRNA.			gray14	13
ILMN_1773505	USP4	7375	138.862	110.957	0.0709566	0.0143294	136.959	321.681	0.0699839	0.0263072	turquoise	ubiquitin specific peptidase 4 (proto-oncogene) (USP4), transcript variant 1, mRNA.			gray15	13
ILMN_1658469	TP53AP1	11257	145.524	103.867	0.0743608	0.0143048	143.366	330.168	0.0732581	0.0271615	turquoise	TP53 activated protein 1 (TP53AP1), mRNA.			gray16	13
ILMN_1701832	RPL19	6143	103.862	144.718	0.0530722	0.0142584	116.965	347.351	0.0597674	0.0266328	turquoise	ribosomal protein L19 (RPL19), mRNA.			gray17	13
ILMN_3225784	LOC730029	730029	111.296	136.537	0.0568706	0.0142155	119.588	345.547	0.0611079	0.0266798	turquoise	PREDICTED: similar to hCG1997137, transcript variant 3 (LOC730029), mRNA.			gray18	12
ILMN_1662263	MDP1	145553	133.203	114.562	0.068065	0.0142116	133.561	334.325	0.0682477	0.0268375	turquoise	magnesium-dependent phosphatase 1 (MDP1), mRNA.			gray19	11
ILMN_2152402	BAT5	7920	120.506	127.164	0.0615767	0.0142061	126.012	333.822	0.0643904	0.0263757	turquoise	HLA-B associated transcript 5 (BAT5), mRNA.			gray20	11
ILMN_3241979	TMEM179B	374395	147.369	99.6722	0.0753036	0.0141701	141.593	323.01	0.0723523	0.0266493	turquoise	transmembrane protein 179B (TMEM179B), mRNA.			gray21	11
ILMN_1680091	POP7	10248	138.592	108.192	0.0708185	0.0141553	133.287	313.91	0.0681078	0.0256508	turquoise	processing of precursor 7, ribonuclease P/MRP subunit (S. cerevisiae) (POP7), mRNA.			gray22	10
ILMN_3238570	EIF3CL	728689	126.177	119.536	0.0644746	0.0140939	130.161	330.884	0.0665107	0.0264452	turquoise	eukaryotic translation initiation factor 3, subunit C-like (EIF3CL), mRNA.			gray23	10
ILMN_1687626	ZDHHC24	254359	122.404	123.266	0.0625466	0.0140914	128.146	328.426	0.0654808	0.0261886	turquoise	zinc finger, DHHC-type containing 24 (ZDHHC24), mRNA.			gray24	10
ILMN_2408001	RFWD2	64326	127.304	117.277	0.0650507	0.014029	130.543	330.933	0.0667055	0.0264699	turquoise	ring finger and WD repeat domain 2 (RFWD2), transcript variant 1, mRNA.			gray25	10
ILMN_1716979	GSTM4	2948	129.145	115.353	0.0659914	0.0140242	130.332	319.971	0.0665978	0.025829	turquoise	glutathione S-transferase M4 (GSTM4), transcript variant 1, mRNA.			grey	3777
ILMN_1748092	F8A3	474384	153.084	90.5944	0.0782237	0.0139772	143.208	305.783	0.0731774	0.0257538	turquoise	coagulation factor VIII-associated (intronic transcript) 3 (F8A3), mRNA.
ILMN_1653646	UBL7	84993	145.613	97.5879	0.0744063	0.0139498	139.682	315.172	0.0713754	0.0260901	turquoise	ubiquitin-like 7 (bone marrow stromal cell-derived) (UBL7), transcript variant 1, mRNA.
ILMN_1772260	STEAP1	26872	134.273	105.898	0.0686119	0.013776	133.292	310.789	0.0681103	0.0254721	turquoise	PREDICTED: six transmembrane epithelial antigen of the prostate 1 (STEAP1), mRNA.
ILMN_2361163	SSBP3	23648	99.416	140.351	0.0508002	0.0137528	111.076	334.562	0.0567584	0.0255614	turquoise	single stranded DNA binding protein 3 (SSBP3), transcript variant 2, mRNA.
ILMN_2055700	SLBP	7884	141.802	94.9382	0.072459	0.0135792	131.026	301.056	0.0669527	0.0247839	turquoise	stem-loop binding protein (SLBP), mRNA.
ILMN_1726786	TNRC6B	23112	138.362	98.2312	0.0707013	0.0135708	131.718	302.128	0.0673058	0.024885	turquoise	trinucleotide repeat containing 6B (TNRC6B), transcript variant 2, mRNA.
ILMN_1770425	CDIPT	10423	126.23	109.21	0.0645018	0.0135046	126.28	312.992	0.0645275	0.0251963	turquoise	CDP-diacylglycerol--inositol 3-phosphatidyltransferase (phosphatidylinositol synthase) (CDIPT), mRNA.
ILMN_1739345	C11orf48	79081	126.076	109.015	0.0644233	0.0134846	124.305	308.05	0.0635179	0.0247995	turquoise	chromosome 11 open reading frame 48 (C11orf48), mRNA.
ILMN_1815878	C11orf59	55004	116.227	118.649	0.0593903	0.0134723	121.224	309.616	0.0619438	0.0247126	turquoise	chromosome 11 open reading frame 59 (C11orf59), mRNA.
ILMN_1664243	USE1	55850	120.991	113.511	0.0618245	0.0134508	122.124	314.361	0.0624039	0.0250365	turquoise	unconventional SNARE in the ER 1 homolog (S. cerevisiae) (USE1), mRNA.
ILMN_1778377	ERGIC1	57222	115.951	118.013	0.0592491	0.01342	121.462	310.442	0.0620655	0.0247737	turquoise	endoplasmic reticulum-golgi intermediate compartment (ERGIC) 1 (ERGIC1), transcript variant 2, mRNA.
ILMN_1653310	ZNF580	51157	139.611	94.0098	0.0713395	0.0134003	133.719	292.976	0.0683287	0.0244749	turquoise	zinc finger protein 580 (ZNF580), transcript variant 2, mRNA.
ILMN_2379931	PIGO	84720	124.551	108.5	0.063644	0.0133676	125.733	307.69	0.0642479	0.0248608	turquoise	phosphatidylinositol glycan anchor biosynthesis, class O (PIGO), transcript variant 2, mRNA.
ILMN_2402674	DPM3	54344	132.15	100.628	0.0675266	0.0133519	128.16	304.918	0.065488	0.024841	turquoise	dolichyl-phosphate mannosyltransferase polypeptide 3 (DPM3), transcript variant 2, mRNA.
ILMN_1737862	PSMB4	5692	119.617	112.903	0.0611226	0.0133371	125.27	316.663	0.064011	0.0253489	turquoise	proteasome (prosome, macropain) subunit, beta type, 4 (PSMB4), mRNA.
ILMN_2347943	ZNF384	171017	151.83	80.5007	0.0775828	0.0133263	140.167	290.064	0.0716235	0.0246777	turquoise	zinc finger protein 384 (ZNF384), transcript variant 5, mRNA.
ILMN_1684168	GSTZ1	2954	147.238	84.7409	0.0752366	0.0133061	138.146	289.205	0.0705908	0.0245125	turquoise	glutathione transferase zeta 1 (maleylacetoacetate isomerase) (GSTZ1), transcript variant 2, mRNA.
ILMN_3289262	LOC100131261	100131261	128.763	102.81	0.065796	0.0132828	126.01	300.157	0.0643895	0.0244446	turquoise	PREDICTED: similar to hCG1728885 (LOC100131261), mRNA.
ILMN_1758474	PRKRA	8575	123.003	107.867	0.0628527	0.0132425	120.738	300.614	0.0616952	0.0241684	turquoise	protein kinase, interferon-inducible double stranded RNA dependent activator (PRKRA), mRNA.
ILMN_1719344	LOC730820	730820	106.466	123.907	0.0544029	0.013214	118.945	320.937	0.0607791	0.0252312	turquoise	PREDICTED: similar to nuclear receptor binding factor 2 (LOC730820), mRNA.
ILMN_1744621	CCDC35	387750	127.69	101.745	0.0652479	0.0131602	126.065	301.944	0.0644176	0.0245503	turquoise	PREDICTED: coiled-coil domain containing 35, transcript variant 1 (CCDC35), mRNA.
ILMN_1742109	DNAJC19	131118	85.0227	144.16	0.0434455	0.0131457	102.072	328.147	0.0521576	0.0246771	turquoise	DnaJ (Hsp40) homolog, subfamily C, member 19 (DNAJC19), mRNA.
ILMN_2364700	ENSA	2029	101.056	126.41	0.0516381	0.0130472	112.844	312.733	0.0576616	0.0244107	turquoise	endosulfine alpha (ENSA), transcript variant 8, mRNA.
ILMN_1735231	ZSWIM4	65249	118.908	108.266	0.0607602	0.0130305	125.63	309.271	0.0641951	0.0249455	turquoise	zinc finger, SWIM-type containing 4 (ZSWIM4), mRNA.
ILMN_2402168	EXOSC10	5394	106.542	120.002	0.0544414	0.0129944	116.448	305.85	0.0595033	0.0242227	turquoise	exosome component 10 (EXOSC10), transcript variant 2, mRNA.
ILMN_1658472	APH1A	51107	139.841	86.5633	0.071457	0.0129864	129.201	285.168	0.0660199	0.0237679	turquoise	anterior pharynx defective 1 homolog A (C. elegans) (APH1A), transcript variant 1, mRNA.
ILMN_1781013	CPN2	1370	136.235	89.7948	0.069614	0.0129649	130.579	283.457	0.0667239	0.0237488	turquoise	PREDICTED: carboxypeptidase N, polypeptide 2, 83kD (CPN2), mRNA.
ILMN_2365595	GMPR2	51292	130.234	95.5346	0.0665476	0.0129499	128.884	297.323	0.0658581	0.0244469	turquoise	guanosine monophosphate reductase 2 (GMPR2), transcript variant 2, mRNA.
ILMN_2049293	CD84	8832	148.02	77.7373	0.0756362	0.0129493	135.498	275.416	0.0692376	0.0235697	turquoise	CD84 molecule (CD84), mRNA.
ILMN_3245148	LOC100134436	100134436	130.417	94.5479	0.0666414	0.0129038	128.696	288.33	0.0657617	0.0239203	turquoise	PREDICTED: hypothetical protein LOC100134436 (LOC100134436), mRNA.
ILMN_1808821	COMMD9	29099	109.297	115.335	0.0558495	0.0128847	114.496	302.755	0.0585056	0.0239331	turquoise	COMM domain containing 9 (COMMD9), mRNA.
ILMN_1803110	SF3B3	23450	130.48	93.4666	0.0666736	0.0128454	123.622	282.771	0.0631693	0.0233104	turquoise	splicing factor 3b, subunit 3, 130kDa (SF3B3), mRNA.
ILMN_1695821	ACTR1B	10120	112.441	111.188	0.0574558	0.0128271	112.796	301.285	0.0576373	0.0237514	turquoise	ARP1 actin-related protein 1 homolog B, centractin beta (yeast) (ACTR1B), mRNA.
ILMN_1749011	NECAP2	55707	128.158	94.8047	0.0654869	0.012789	120.847	282.129	0.061751	0.0231144	turquoise	NECAP endocytosis associated 2 (NECAP2), mRNA.
ILMN_1801467	KCNK4	50801	145.612	77.1458	0.0744056	0.0127772	133.309	271.129	0.0681189	0.0231982	turquoise	potassium channel, subfamily K, member 4 (KCNK4), transcript variant 3, mRNA.
ILMN_2094587	USP8	9101	126.235	95.9446	0.0645043	0.012744	120.649	282.084	0.0616499	0.0231004	turquoise	ubiquitin specific peptidase 8 (USP8), mRNA.
ILMN_1748767	LOC730740	730740	117.689	104.156	0.0601375	0.0127248	118.076	289.152	0.060335	0.0233583	turquoise	PREDICTED: similar to H3 histone, family 3B (LOC730740), mRNA.
ILMN_1805300	LOC650132	650132	101.529	120.042	0.0518797	0.0127091	109.056	294.219	0.0557259	0.0231315	turquoise	PREDICTED: similar to chromosome 1 open reading frame 80 (LOC650132), mRNA.
ILMN_1741134	WDR89	112840	146.706	74.6334	0.0749647	0.0126958	135.283	271.835	0.0691276	0.0233519	turquoise	WD repeat domain 89 (WDR89), transcript variant 2, mRNA.
ILMN_1780987	RFXANK	8625	97.307	123.761	0.0497225	0.0126803	104.333	300.465	0.0533128	0.0232189	turquoise	regulatory factor X-associated ankyrin-containing protein (RFXANK), transcript variant 1, mRNA.
ILMN_2289844	SERHL	94009	142.582	77.253	0.0728572	0.0126095	133.757	274.849	0.0683482	0.0234373	turquoise	serine hydrolase-like (SERHL), mRNA.
ILMN_1656662	LOC731365	731365	84.4002	135.39	0.0431273	0.012607	98.6124	303.376	0.0503896	0.0230577	turquoise	PREDICTED: similar to ribosomal protein L24 (LOC731365), mRNA.
ILMN_1665831	CLPTM1	1209	95.6451	124.079	0.0488733	0.0126032	103.682	293.985	0.0529803	0.0228099	turquoise	cleft lip and palate associated transmembrane protein 1 (CLPTM1), mRNA.
ILMN_1720137	SSBP4	170463	123.516	95.1825	0.063115	0.0125444	119.162	272.738	0.0608902	0.0224791	turquoise	single stranded DNA binding protein 4 (SSBP4), transcript variant 1, mRNA.
ILMN_1756874	FBXO42	54455	139.661	78.9652	0.0713649	0.0125402	132.65	273.842	0.0677824	0.0233161	turquoise	F-box protein 42 (FBXO42), mRNA.
ILMN_1655663	SC65	10609	117.844	100.488	0.0602168	0.0125234	118.744	287.131	0.0606765	0.0232807	turquoise	synaptonemal complex protein SC65 (SC65), mRNA.
ILMN_2059505	ARPP19	10776	118.379	99.8712	0.0604899	0.0125186	119.461	292.208	0.0610429	0.023613	turquoise	cAMP-regulated phosphoprotein, 19kDa (ARPP19), mRNA.
ILMN_3241169	C3orf75	54859	120.998	96.9171	0.0618285	0.0124995	118.767	283.044	0.0606881	0.0230475	turquoise	chromosome 3 open reading frame 75 (C3orf75), mRNA.
ILMN_1696021	KPNA6	23633	79.3167	137.683	0.0405297	0.0124469	95.2913	305.374	0.0486925	0.0229819	turquoise	karyopherin alpha 6 (importin alpha 7) (KPNA6), mRNA.
ILMN_1813620	PARP6	56965	124.677	92.0669	0.0637083	0.0124323	122.813	281.111	0.0627557	0.0231687	turquoise	poly (ADP-ribose) polymerase family, member 6 (PARP6), transcript variant 2, mRNA.
ILMN_1807201	FAM104A	84923	111.479	105.193	0.0569644	0.0124282	116.114	293.16	0.0593326	0.0234756	turquoise	family with sequence similarity 104, member A (FAM104A), mRNA.
ILMN_3206343	LOC644914	644914	114.381	101.693	0.058447	0.0123938	113.153	280.062	0.0578199	0.0225545	turquoise	PREDICTED: similar to H3 histone, family 3B (LOC644914), mRNA.
ILMN_3209832	LOC100131801	100131801	93.8985	121.511	0.0479808	0.0123557	106.12	297.346	0.054226	0.0231425	turquoise	PREDICTED: similar to hCG2036585 (LOC100131801), mRNA.
ILMN_1785574	HTRA2	27429	121.671	93.671	0.0621723	0.0123518	120.003	282.786	0.0613198	0.0231036	turquoise	HtrA serine peptidase 2 (HTRA2), nuclear gene encoding mitochondrial protein, transcript variant 2, mRNA.
ILMN_2402798	AP2M1	1173	102.748	111.99	0.052503	0.0123172	107.384	285.26	0.0548716	0.0225217	turquoise	adaptor-related protein complex 2, mu 1 subunit (AP2M1), transcript variant 1, mRNA.
ILMN_2124386	RGL2	5863	93.263	121.032	0.0476561	0.0122918	100.381	297.56	0.0512932	0.0228256	turquoise	ral guanine nucleotide dissociation stimulator-like 2 (RGL2), mRNA.
ILMN_3205271	LOC100132863	100132863	120.274	93.8924	0.0614581	0.0122844	117.907	271.878	0.060249	0.0223578	turquoise	PREDICTED: misc_RNA (LOC100132863), miscRNA.
ILMN_2166506	XRCC6	2547	115.429	98.6719	0.0589824	0.0122806	108.49	266.078	0.0554367	0.0214849	turquoise	X-ray repair complementing defective repair in Chinese hamster cells 6 (XRCC6), mRNA.
ILMN_1787919	PARVB	29780	91.1052	122.6	0.0465535	0.012258	103.505	297.441	0.0528898	0.0229979	turquoise	parvin, beta (PARVB), transcript variant 2, mRNA.
ILMN_1732216	NARS	4677	107.871	105.299	0.0551207	0.0122273	107.853	281.814	0.0551113	0.022351	turquoise	asparaginyl-tRNA synthetase (NARS), mRNA.
ILMN_2398261	FGFR1	2260	101.695	111.451	0.0519645	0.0122258	109.825	288.625	0.0561192	0.0228548	turquoise	fibroblast growth factor receptor 1 (FGFR1), transcript variant 5, mRNA.
ILMN_1705737	IMPDH2	3615	116.434	96.2191	0.0594963	0.0121976	115.316	280.777	0.0589248	0.0227196	turquoise	IMP (inosine monophosphate) dehydrogenase 2 (IMPDH2), mRNA.
ILMN_2128162	SIPA1L1	26037	135.01	77.2034	0.0689885	0.0121724	125.319	259.523	0.0640362	0.0220742	turquoise	signal-induced proliferation-associated 1 like 1 (SIPA1L1), mRNA.
ILMN_3247452	LOC100128731	100128731	92.3965	119.703	0.0472133	0.0121658	104.388	290.01	0.0533407	0.0226223	turquoise	dolichyl-diphosphooligosaccharide--protein glycosyltransferase subunit 4 (LOC100128731), mRNA.
ILMN_1702114	NOMO1	23420	100.065	111.83	0.0511321	0.0121542	105.772	278.323	0.0540481	0.0220314	turquoise	NODAL modulator 1 (NOMO1), mRNA.
ILMN_1654016	MRLC2	103910	105.344	106.503	0.0538292	0.0121514	108.865	279.698	0.0556283	0.0222877	turquoise	myosin regulatory light chain MRLC2 (MRLC2), mRNA.
ILMN_1739640	DCHS1	8642	107.889	103.886	0.05513	0.0121473	109.183	282.546	0.0557911	0.0224693	turquoise	dachsous 1 (Drosophila) (DCHS1), mRNA.
ILMN_1746917	LOC729843	729843	74.5205	136.914	0.0380789	0.0121277	85.1051	294.903	0.0434876	0.021797	turquoise	PREDICTED: similar to WW domain binding protein 1 (LOC729843), mRNA.
ILMN_1665865	IGFBP4	3487	106.631	104.207	0.0544871	0.0120935	108.31	281.897	0.0553447	0.0223819	turquoise	insulin-like growth factor binding protein 4 (IGFBP4), mRNA.
ILMN_2329165	MYO1C	4641	102.557	108.178	0.0524054	0.0120876	110.068	287.463	0.0562431	0.022802	turquoise	myosin IC (MYO1C), transcript variant 1, mRNA.
ILMN_1684929	TOPBP1	11073	89.4381	121.138	0.0457016	0.0120785	101.714	294.458	0.0519745	0.0227241	turquoise	topoisomerase (DNA) II binding protein 1 (TOPBP1), mRNA.
ILMN_1786015	CTCF	10664	115.699	94.5696	0.0591205	0.0120608	112.747	272.365	0.0576122	0.0220897	turquoise	CCCTC-binding factor (zinc finger protein) (CTCF), mRNA.
ILMN_1716465	RBP7	116362	103.967	106.14	0.0531257	0.0120515	111.503	285.752	0.0569764	0.0227862	turquoise	retinol binding protein 7, cellular (RBP7), mRNA.
ILMN_1711608	SSBP2	23635	122.887	86.5602	0.0627933	0.0120137	115.768	261.818	0.059156	0.021658	turquoise	single-stranded DNA binding protein 2 (SSBP2), mRNA.
ILMN_1744912	CTTN	2017	111.359	97.6272	0.0569029	0.0119873	108.293	260.401	0.0553361	0.021148	turquoise	cortactin (CTTN), transcript variant 1, mRNA.
ILMN_1746378	GHDC	84514	73.3485	135.345	0.0374801	0.0119705	86.2746	295.124	0.0440851	0.0218767	turquoise	GH3 domain containing (GHDC), mRNA.
ILMN_2364535	SNUPN	10073	98.9756	109.292	0.0505751	0.011946	109.598	287.034	0.0560028	0.0227505	turquoise	snurportin 1 (SNUPN), transcript variant 2, mRNA.
ILMN_1725992	RAPGEF6	51735	88.3133	119.326	0.0451269	0.01191	99.4878	287.961	0.0508369	0.0222238	turquoise	Rap guanine nucleotide exchange factor (GEF) 6 (RAPGEF6), mRNA.
ILMN_3309544	MIR877	100126314	120.521	86.9497	0.0615847	0.0119004	119.897	270.497	0.0612656	0.0223927	turquoise	microRNA 877 (MIR877), microRNA.
ILMN_1756455	IL5RA	3568	132.504	74.7279	0.0677075	0.0118866	124.619	254.053	0.0636787	0.0217203	turquoise	interleukin 5 receptor, alpha (IL5RA), transcript variant 1, mRNA.
ILMN_2392674	PRR3	80742	130.399	76.5433	0.0666323	0.0118701	119.489	251.135	0.0610572	0.0212587	turquoise	proline rich 3 (PRR3), transcript variant 2, mRNA.
ILMN_1700001	TCTA	6988	98.9662	107.767	0.0505704	0.011858	104.389	273.317	0.0533414	0.0216649	turquoise	T-cell leukemia translocation altered gene (TCTA), mRNA.
ILMN_2124155	ATP11B	23200	111.934	94.6891	0.0571965	0.0118517	110.699	268.006	0.0565655	0.0217222	turquoise	ATPase, class VI, type 11B (ATP11B), mRNA.
ILMN_1784333	SECISBP2L	9728	88.8256	117.677	0.0453887	0.0118448	97.7116	283.62	0.0499293	0.0218729	turquoise	SECIS binding protein 2-like (SECISBP2L), mRNA.
ILMN_1728983	NR2C1	7181	108.698	97.6899	0.0555434	0.0118383	109.929	272.291	0.0561724	0.0219239	turquoise	nuclear receptor subfamily 2, group C, member 1 (NR2C1), transcript variant 1, mRNA.
ILMN_1723793	PALB2	79728	120.96	84.994	0.0618089	0.0118134	116.604	266.74	0.0595831	0.0219883	turquoise	partner and localizer of BRCA2 (PALB2), mRNA.
ILMN_1665554	BRF2	55290	97.9433	107.875	0.0500477	0.0118056	105.088	281.378	0.0536987	0.0221674	turquoise	BRF2, subunit of RNA polymerase III transcription initiation factor, BRF1-like (BRF2), mRNA.
ILMN_1784238	SEC22B	9554	91.395	114.192	0.0467016	0.0117923	102.058	277.684	0.0521503	0.0217817	turquoise	SEC22 vesicle trafficking protein homolog B (S. cerevisiae) (SEC22B), mRNA.
ILMN_2157510	BLOC1S1	2647	104.243	99.9191	0.0532669	0.0117106	110.314	280.008	0.0563691	0.0223886	turquoise	biogenesis of lysosome-related organelles complex-1, subunit 1 (BLOC1S1), mRNA.
ILMN_1677018	HOXA4	3201	98.6108	105.318	0.0503888	0.0116972	103.083	275.926	0.0526739	0.0217396	turquoise	homeobox A4 (HOXA4), mRNA.
ILMN_1748425	LOC646348	646348	119.834	83.0772	0.0612338	0.0116388	118.162	262.812	0.0603792	0.0218524	turquoise	PREDICTED: hypothetical LOC646348 (LOC646348), mRNA.
ILMN_1761912	MGAT1	4245	107.295	94.6402	0.0548263	0.0115828	104.545	253.675	0.0534209	0.0205472	turquoise	mannosyl (alpha-1,3-)-glycoprotein beta-1,2-N-acetylglucosaminyltransferase (MGAT1), mRNA.
ILMN_1737297	LOC642377	642377	120.327	81.2458	0.0614852	0.011562	115.256	255.778	0.0588943	0.0212822	turquoise	PREDICTED: similar to solute carrier family 22 member 4 (LOC642377), mRNA.
ILMN_1755419	EIF1AX	1964	120.908	80.4828	0.0617821	0.0115516	113.626	258.079	0.0580614	0.0213207	turquoise	eukaryotic translation initiation factor 1A, X-linked (EIF1AX), mRNA.
ILMN_2363843	RFX5	5993	129.981	71.2985	0.0664187	0.0115453	121.631	247.161	0.0621517	0.0211536	turquoise	regulatory factor X, 5 (influences HLA class II expression) (RFX5), transcript variant 1, mRNA.
ILMN_2140059	LAMA4	3910	107.517	93.4891	0.0549395	0.0115295	108.342	268.078	0.0553615	0.0215912	turquoise	laminin, alpha 4 (LAMA4), mRNA.
ILMN_1686553	INTS2	57508	90.1336	110.583	0.046057	0.011513	93.7104	271.479	0.0478847	0.0209469	turquoise	integrator complex subunit 2 (INTS2), mRNA.
ILMN_3213573	LOC645715	645715	107.89	92.6185	0.0551302	0.011501	105.21	247.372	0.0537607	0.0202238	turquoise	PREDICTED: misc_RNA (LOC645715), miscRNA.
ILMN_1691090	MPV17	4358	89.2565	111.075	0.0456089	0.0114909	97.581	270.869	0.0498625	0.021134	turquoise	MpV17 mitochondrial inner membrane protein (MPV17), nuclear gene encoding mitochondrial protein, mRNA.
ILMN_1771921	HSCB	150274	103.951	95.0783	0.0531175	0.0114162	104.404	261.809	0.0533492	0.0210057	turquoise	HscB iron-sulfur cluster co-chaperone homolog (E. coli) (HSCB), mRNA.
ILMN_1689989	CDC42BPB	9578	84.0235	114.961	0.0429348	0.0114136	92.6368	273.47	0.0473361	0.0209996	turquoise	CDC42 binding protein kinase beta (DMPK-like) (CDC42BPB), mRNA.
ILMN_1788701	PSIP1	11168	86.104	112.466	0.0439979	0.0113898	92.7794	258.483	0.047409	0.0201481	turquoise	PC4 and SFRS1 interacting protein 1 (PSIP1), transcript variant 2, mRNA.
ILMN_2359453	ERGIC3	51614	104.954	93.1729	0.0536303	0.0113644	101.889	257.47	0.0520639	0.0206126	turquoise	ERGIC and golgi 3 (ERGIC3), transcript variant 1, mRNA.
ILMN_1783675	ASB8	140461	86.2176	111.349	0.044056	0.0113322	96.9968	273.652	0.049564	0.0212601	turquoise	ankyrin repeat and SOCS box-containing 8 (ASB8), mRNA.
ILMN_1780824	PCTK2	5128	121.697	75.5902	0.0621857	0.0113163	118.369	251.608	0.0604847	0.0212216	turquoise	PCTAIRE protein kinase 2 (PCTK2), mRNA.
ILMN_3226955	RELL1	768211	112.946	83.9331	0.0577139	0.0112928	110.876	246.64	0.0566559	0.0205068	turquoise	RELT-like 1 (RELL1), transcript variant 2, mRNA.
ILMN_1805345	MOSPD3	64598	115.326	81.2096	0.0589298	0.0112731	111.317	253.622	0.0568814	0.0209326	turquoise	motile sperm domain containing 3 (MOSPD3), transcript variant 2, mRNA.
ILMN_3251733	C19orf43	79002	106.599	89.0449	0.0544706	0.011222	106.231	259.514	0.0542824	0.0209788	turquoise	chromosome 19 open reading frame 43 (C19orf43), mRNA.
ILMN_1680437	LOC731096	731096	82.8047	112.256	0.042312	0.0111885	93.4667	267.822	0.0477602	0.0207232	turquoise	PREDICTED: similar to Elongation factor 1-gamma (EF-1-gamma) (eEF-1B gamma) (LOC731096), mRNA.
ILMN_1731518	PLD6	201164	94.1877	100.547	0.0481286	0.0111699	102.283	264.826	0.0522651	0.0210571	turquoise	phospholipase D family, member 6 (PLD6), mRNA.
ILMN_1802761	LOC728505	728505	102.474	92.1211	0.0523626	0.0111618	103.259	250.167	0.052764	0.0202723	turquoise	PREDICTED: similar to CG17293-PA (LOC728505), mRNA.
ILMN_1662895	C14orf153	84334	128.832	65.7412	0.0658313	0.0111606	119.808	237.381	0.0612203	0.0204881	turquoise	chromosome 14 open reading frame 153 (C14orf153), mRNA.
ILMN_2373266	SFRS12	140890	98.1752	96.2753	0.0501662	0.0111535	98.9014	248.981	0.0505372	0.0199543	turquoise	splicing factor, arginine/serine-rich 12 (SFRS12), transcript variant 1, mRNA.
ILMN_2383097	RPL17	6139	97.3475	96.5526	0.0497432	0.011122	98.6726	255.385	0.0504203	0.0203084	turquoise	ribosomal protein L17 (RPL17), transcript variant 2, mRNA.
ILMN_1688372	C3orf17	25871	124.73	68.794	0.0637351	0.0111004	118.658	240.68	0.0606326	0.0206113	turquoise	chromosome 3 open reading frame 17 (C3orf17), transcript variant 2, mRNA.
ILMN_2405628	TOP1MT	116447	116.722	76.6467	0.0596434	0.0110915	112.722	247.794	0.0575994	0.0206789	turquoise	topoisomerase (DNA) I, mitochondrial (TOP1MT), nuclear gene encoding mitochondrial protein, mRNA.
ILMN_1654392	KHNYN	23351	92.784	100.418	0.0474113	0.0110819	92.2738	248.864	0.0471506	0.0195674	turquoise	KH and NYN domain containing (KHNYN), mRNA.
ILMN_1796497	PIP3-E	26034	123.959	69.1765	0.0633411	0.0110781	117.432	239.138	0.0600064	0.0204526	turquoise	phosphoinositide-binding protein PIP3-E (PIP3-E), mRNA.
ILMN_1725620	GGNBP2	79893	82.3425	110.738	0.0420759	0.011075	88.2655	258.786	0.0451024	0.0199066	turquoise	gametogenetin binding protein 2 (GGNBP2), mRNA.
ILMN_2333367	FKBP1A	2280	90.917	101.364	0.0464573	0.0110291	93.6404	248.224	0.047849	0.0196091	turquoise	FK506 binding protein 1A, 12kDa (FKBP1A), transcript variant 12A, mRNA.
ILMN_2377496	ERCC1	2067	86.7009	104.983	0.044303	0.0109949	97.3259	264.817	0.0497322	0.0207722	turquoise	excision repair cross-complementing rodent repair deficiency, complementation group 1 (includes overlapping antisense sequence) (ERCC1), transcript variant 2, mRNA.
ILMN_1812080	PARP16	54956	102.537	89.0586	0.052395	0.0109898	103.799	253.128	0.0530398	0.020473	turquoise	poly (ADP-ribose) polymerase family, member 16 (PARP16), mRNA.
ILMN_1764732	LOC652640	652640	119.495	72.091	0.0610603	0.0109892	114.171	240.246	0.0583398	0.020329	turquoise	PREDICTED: hypothetical protein LOC652640 (LOC652640), mRNA.
ILMN_3275388	LOC340274	340274	75.3176	115.985	0.0384862	0.010973	85.4508	261.294	0.0436642	0.019889	turquoise	PREDICTED: misc_RNA (LOC340274), miscRNA.
ILMN_1811327	MRPL27	51264	85.8968	105.109	0.0438921	0.010956	93.5711	256.23	0.0478135	0.0200643	turquoise	mitochondrial ribosomal protein L27 (MRPL27), nuclear gene encoding mitochondrial protein, transcript variant 2, mRNA.
ILMN_1721704	FNTA	2339	80.4429	110.21	0.0411052	0.0109357	92.6187	265.64	0.0473269	0.0205494	turquoise	farnesyltransferase, CAAX box, alpha (FNTA), transcript variant 3, mRNA.
ILMN_1695334	PYGO2	90780	95.0053	95.5324	0.0485464	0.0109291	102.049	261.407	0.0521456	0.0208475	turquoise	pygopus homolog 2 (Drosophila) (PYGO2), mRNA.
ILMN_2085922	WRB	7485	105.77	83.7591	0.0540472	0.0108713	104.377	245.795	0.0533351	0.0200856	turquoise	tryptophan rich basic protein (WRB), mRNA.
ILMN_2227533	ABHD14B	84836	83.9194	105.477	0.0428816	0.0108636	87.1051	249.503	0.0445095	0.0193075	turquoise	abhydrolase domain containing 14B (ABHD14B), mRNA.
ILMN_1688152	IL27RA	9466	78.6025	110.527	0.0401648	0.0108483	90.2128	260.538	0.0460975	0.0201188	turquoise	interleukin 27 receptor, alpha (IL27RA), mRNA.
ILMN_1802706	IDH3G	3421	103.194	85.8657	0.0527307	0.0108443	100.439	241.815	0.0513228	0.0196314	turquoise	isocitrate dehydrogenase 3 (NAD+) gamma (IDH3G), nuclear gene encoding mitochondrial protein, transcript variant 2, mRNA.
ILMN_1806937	C19orf62	29086	102.505	86.512	0.0523786	0.0108419	105.121	249.793	0.0537153	0.0203576	turquoise	chromosome 19 open reading frame 62 (C19orf62), transcript variant 2, mRNA.
ILMN_1709860	UNC45A	55898	114.584	74.3625	0.058551	0.0108378	111.098	240.109	0.0567698	0.0201449	turquoise	unc-45 homolog A (C. elegans) (UNC45A), transcript variant 3, mRNA.
ILMN_1738819	EFTUD2	9343	104.823	84.018	0.0535631	0.0108318	105.679	247.719	0.0540007	0.0202706	turquoise	elongation factor Tu GTP binding domain containing 2 (EFTUD2), mRNA.
ILMN_1739259	UBE4A	9354	106.06	82.5611	0.0541952	0.0108192	99.34	229.336	0.0507614	0.0188526	turquoise	ubiquitination factor E4A (UFD2 homolog, yeast) (UBE4A), mRNA.
ILMN_2157421	STUB1	10273	103.218	84.6118	0.052743	0.0107738	102.539	241.295	0.0523959	0.019722	turquoise	STIP1 homology and U-box containing protein 1 (STUB1), mRNA.
ILMN_1727205	ARHGEF10L	55160	120.536	67.2792	0.0615922	0.0107729	112.136	228.404	0.0572999	0.0195331	turquoise	Rho guanine nucleotide exchange factor (GEF) 10-like (ARHGEF10L), transcript variant 1, mRNA.
ILMN_1685140	PRRC1	133619	97.4614	89.9517	0.0498015	0.0107499	101.826	247.401	0.0520317	0.0200314	turquoise	proline-rich coiled-coil 1 (PRRC1), mRNA.
ILMN_1722811	CDKN1B	1027	76.2058	110.709	0.0389401	0.0107213	82.6107	247.436	0.0422129	0.0189312	turquoise	cyclin-dependent kinase inhibitor 1B (p27, Kip1) (CDKN1B), mRNA.
ILMN_1812570	SHC1	6464	93.8293	92.2724	0.0479455	0.0106746	96.6495	239.961	0.0493865	0.0193077	turquoise	SHC (Src homology 2 domain containing) transforming protein 1 (SHC1), transcript variant 2, mRNA.
ILMN_2087303	XKR8	55113	79.1438	106.876	0.0404414	0.01067	88.6502	259.272	0.045299	0.0199566	turquoise	XK, Kell blood group complex subunit-related family, member 8 (XKR8), mRNA.
ILMN_3293146	LOC642975	642975	104.333	81.682	0.0533127	0.0106697	101.682	237.88	0.0519582	0.019477	turquoise	PREDICTED: misc_RNA (LOC642975), miscRNA.
ILMN_1783815	COG7	91949	105.821	79.8214	0.0540731	0.0106483	102.355	232.775	0.0523018	0.0192228	turquoise	component of oligomeric golgi complex 7 (COG7), mRNA.
ILMN_3240117	AIDA	64853	101.546	83.7982	0.0518884	0.0106312	105.215	247.524	0.0537635	0.0202328	turquoise	axin interactor, dorsalization associated (AIDA), mRNA.
ILMN_1765019	SACM1L	22908	102.762	82.5208	0.0525098	0.0106276	95.2205	225.33	0.0486564	0.0183865	turquoise	SAC1 suppressor of actin mutations 1-like (yeast) (SACM1L), mRNA.
ILMN_1804117	FAM89B	23625	106.725	78.4899	0.054535	0.0106238	103.123	234.982	0.0526943	0.0193934	turquoise	family with sequence similarity 89, member B (FAM89B), transcript variant 3, mRNA.
ILMN_1789405	C22orf25	128989	93.3311	91.7625	0.0476909	0.0106168	98.9111	247.146	0.0505422	0.0198496	turquoise	chromosome 22 open reading frame 25 (C22orf25), mRNA.
ILMN_1742869	TBC1D20	128637	97.3968	87.6365	0.0497684	0.0106134	96.1094	238.299	0.0491106	0.0191814	turquoise	TBC1 domain family, member 20 (TBC1D20), mRNA.
ILMN_1671728	CARD14	79092	110.286	74.7475	0.0563545	0.0106134	108.516	236.888	0.0554503	0.0198121	turquoise	caspase recruitment domain family, member 14 (CARD14), transcript variant 1, mRNA.
ILMN_2088612	XPO4	64328	105.189	79.8221	0.0537502	0.0106121	102.891	236.676	0.052576	0.0194773	turquoise	exportin 4 (XPO4), mRNA.
ILMN_1763688	C17orf49	124944	106.492	78.4051	0.0544159	0.0106055	102.507	233.883	0.0523798	0.019295	turquoise	chromosome 17 open reading frame 49 (C17orf49), mRNA.
ILMN_1777139	MAK16	84549	104.499	80.3322	0.0533976	0.0106018	104.887	243.968	0.0535959	0.02001	turquoise	MAK16 homolog (S. cerevisiae) (MAK16), mRNA.
ILMN_1658053	DYNLRB1	83658	88.7648	96.0267	0.0453576	0.0105995	95.2751	248.69	0.0486843	0.0197296	turquoise	dynein, light chain, roadblock-type 1 (DYNLRB1), mRNA.
ILMN_1657790	SFRS11	9295	97.7094	87.0164	0.0499281	0.0105957	97.7736	240.361	0.049961	0.0193951	turquoise	splicing factor, arginine/serine-rich 11 (SFRS11), mRNA.
ILMN_1687782	RAD17	5884	105.385	79.1989	0.0538501	0.0105876	102.654	235.196	0.0524548	0.0193788	turquoise	RAD17 homolog (S. pombe) (RAD17), transcript variant 3, mRNA.
ILMN_1761722	ZNF579	163033	91.8062	92.2691	0.0469117	0.0105584	95.9591	244.928	0.0490338	0.019553	turquoise	zinc finger protein 579 (ZNF579), mRNA.
ILMN_1815158	GPS2	2874	99.0835	84.9539	0.0506303	0.0105562	96.6867	237.896	0.0494056	0.0191914	turquoise	G protein pathway suppressor 2 (GPS2), mRNA.
ILMN_1707815	SDHALP1	255812	87.4088	96.4232	0.0446647	0.0105445	89.1407	236.235	0.0455497	0.0186633	turquoise	succinate dehydrogenase complex, subunit A, flavoprotein pseudogene 1 (SDHALP1) on chromosome 3.
ILMN_1792176	TADA3	10474	94.4373	89.2842	0.0482561	0.0105381	100.22	249.362	0.0512111	0.0200517	turquoise	transcriptional adaptor 3 (TADA3), transcript variant 2, mRNA.
ILMN_2283814	C21orf34	388815	111.098	72.0306	0.0567697	0.0105041	108.194	229.407	0.0552855	0.0193645	turquoise	chromosome 21 open reading frame 34 (C21orf34), transcript variant 3, mRNA.
ILMN_1726434	UNC45A	55898	112.56	70.2795	0.0575166	0.0104875	104.394	226.94	0.0533437	0.0190051	turquoise	unc-45 homolog A (C. elegans) (UNC45A), transcript variant 3, mRNA.
ILMN_1750203	THAP7	80764	107.262	75.5236	0.0548093	0.0104844	105.354	233.967	0.0538347	0.0194632	turquoise	THAP domain containing 7 (THAP7), transcript variant 3, mRNA.
ILMN_2065299	EDEM3	80267	101.15	81.6125	0.0516862	0.0104831	97.26	228.22	0.0496985	0.0186693	turquoise	ER degradation enhancer, mannosidase alpha-like 3 (EDEM3), mRNA.
ILMN_1665435	GPER	2852	118.516	64.2417	0.0605598	0.0104828	110.895	222.366	0.056666	0.0191156	turquoise	G protein-coupled estrogen receptor 1 (GPER), transcript variant 3, mRNA.
ILMN_1805701	LOC647650	647650	116.933	65.7945	0.0597512	0.0104811	110.745	221.029	0.0565891	0.0190303	turquoise	PREDICTED: hypothetical protein LOC647650 (LOC647650), mRNA.
ILMN_2067607	TMEM106B	54664	101.781	80.6558	0.0520087	0.0104644	96.729	226.959	0.0494272	0.0185665	turquoise	transmembrane protein 106B (TMEM106B), mRNA.
ILMN_1712959	DUSP2	1844	112.524	69.8572	0.0574984	0.0104613	106.635	222.25	0.0544892	0.0188646	turquoise	dual specificity phosphatase 2 (DUSP2), mRNA.
ILMN_1770085	BTG2	7832	94.5275	87.4531	0.0483023	0.0104383	96.1695	238.94	0.0491413	0.0192216	turquoise	BTG family, member 2 (BTG2), mRNA.
ILMN_1703743	AATF	26574	89.7999	92.1517	0.0458865	0.0104366	89.8025	235.136	0.0458879	0.0186382	turquoise	apoptosis antagonizing transcription factor (AATF), mRNA.
ILMN_1653283	APP	351	99.9332	81.1702	0.0510645	0.0103879	101.518	233.786	0.0518745	0.0192328	turquoise	amyloid beta (A4) precursor protein (APP), transcript variant 1, mRNA.
ILMN_1670535	NDRG2	57447	101.628	79.0604	0.0519303	0.0103641	100.741	231.509	0.0514772	0.0190576	turquoise	NDRG family member 2 (NDRG2), transcript variant 6, mRNA.
ILMN_2137066	ZNF7	7553	60.8724	119.731	0.031105	0.0103593	74.3323	255.324	0.0379828	0.0189088	turquoise	zinc finger protein 7 (ZNF7), mRNA.
ILMN_3249059	SNHG12	85028	114.715	65.7227	0.0586176	0.0103497	106.954	217.988	0.054652	0.0186384	turquoise	small nucleolar RNA host gene 12 (non-protein coding) (SNHG12), non-coding RNA.
ILMN_2369924	NDUFB6	4712	85.1856	95.1629	0.0435287	0.0103446	89.9999	237.116	0.0459887	0.0187631	turquoise	NADH dehydrogenase (ubiquinone) 1 beta subcomplex, 6, 17kDa (NDUFB6), nuclear gene encoding mitochondrial protein, transcript variant 1, mRNA.
ILMN_1753755	B4GALT2	8704	107.462	72.3823	0.0549117	0.0103157	103.649	221.808	0.0529634	0.0186679	turquoise	UDP-Gal:betaGlcNAc beta 1,4- galactosyltransferase, polypeptide 2 (B4GALT2), transcript variant 2, mRNA.
ILMN_1803968	LOC641972	641972	82.7302	97.035	0.042274	0.0103112	91.2056	242.248	0.0466048	0.0191266	turquoise	PREDICTED: similar to single-stranded DNA-binding protein isoform a (LOC641972), mRNA.
ILMN_1765459	S100A13	6284	76.5987	103.118	0.0391409	0.0103084	86.9871	246.627	0.0444492	0.0191358	turquoise	S100 calcium binding protein A13 (S100A13), transcript variant 3, mRNA.
ILMN_1654583	CHD1	1105	79.1518	100.447	0.0404455	0.0103016	87.8135	241.897	0.0448715	0.0189119	turquoise	chromodomain helicase DNA binding protein 1 (CHD1), mRNA.
ILMN_1789243	VPS33B	26276	93.7655	85.3645	0.0479129	0.0102747	98.2661	241.18	0.0502126	0.0194704	turquoise	vacuolar protein sorting 33 homolog B (yeast) (VPS33B), mRNA.
ILMN_2092756	TMEM109	79073	94.5568	84.5687	0.0483172	0.0102745	94.7623	232.406	0.0484222	0.0187661	turquoise	transmembrane protein 109 (TMEM109), mRNA.
ILMN_2386354	CSNK2A1	1457	78.3772	100.73	0.0400497	0.0102734	85.4944	235.79	0.0436864	0.0184286	turquoise	casein kinase 2, alpha 1 polypeptide (CSNK2A1), transcript variant 2, mRNA.
ILMN_1809818	PRCC	5546	75.2518	103.282	0.0384526	0.0102406	89.717	249.942	0.0458442	0.0194825	turquoise	papillary renal cell carcinoma (translocation-associated) (PRCC), transcript variant 1, mRNA.
ILMN_1735415	NUDT16L1	84309	80.5059	97.9228	0.0411374	0.0102345	84.8649	232.112	0.0433648	0.0181815	turquoise	nudix (nucleoside diphosphate linked moiety X)-type motif 16-like 1 (NUDT16L1), mRNA.
ILMN_1803162	RTEL1	51750	104.46	73.6706	0.0533777	0.0102174	101.165	223.828	0.0516937	0.0186413	turquoise	regulator of telomere elongation helicase 1 (RTEL1), transcript variant 1, mRNA.
ILMN_2404085	CLIP1	6249	81.5861	96.408	0.0416894	0.0102096	84.7178	230.217	0.0432896	0.0180644	turquoise	CAP-GLY domain containing linker protein 1 (CLIP1), transcript variant 1, mRNA.
ILMN_2339705	MED8	112950	77.7247	100.217	0.0397162	0.0102066	82.6349	229.681	0.0422253	0.0179142	turquoise	mediator of RNA polymerase II transcription, subunit 8 homolog (S. cerevisiae) (MED8), transcript variant 3, mRNA.
ILMN_2169025	JOSD2	126119	54.9214	122.545	0.0280641	0.0101793	70.3273	254.686	0.0359363	0.0186425	turquoise	Josephin domain containing 2 (JOSD2), mRNA.
ILMN_1779501	MC5R	4161	104.064	73.3519	0.0531754	0.0101764	106.512	230.87	0.0544262	0.0193519	turquoise	melanocortin 5 receptor (MC5R), mRNA.
ILMN_1754235	SLC35C2	51006	80.5342	96.4378	0.0411519	0.010151	85.4313	240.51	0.0436542	0.0186957	turquoise	solute carrier family 35, member C2 (SLC35C2), transcript variant 2, mRNA.
ILMN_3246514	LOC100134182	100134182	108.799	68.0969	0.0555946	0.0101466	105.13	220.98	0.0537198	0.0187054	turquoise	PREDICTED: similar to hCG1793095 (LOC100134182), mRNA.
ILMN_1683811	TNPO3	23534	104.836	71.5966	0.0535699	0.01012	102.818	227.941	0.0525385	0.018972	turquoise	transportin 3 (TNPO3), mRNA.
ILMN_1761138	C9orf142	286257	104.39	72.0267	0.0533416	0.0101191	99.3065	215.965	0.0507443	0.0180837	turquoise	chromosome 9 open reading frame 142 (C9orf142), mRNA.
ILMN_2059797	NOL3	8996	84.5685	91.5649	0.0432133	0.0101029	92.8091	233.661	0.0474242	0.0187261	turquoise	nucleolar protein 3 (apoptosis repressor with CARD domain) (NOL3), mRNA.
ILMN_1729374	ETFB	2109	69.675	106.405	0.035603	0.0100998	77.6916	234.408	0.0396993	0.0179017	turquoise	electron-transfer-flavoprotein, beta polypeptide (ETFB), transcript variant 1, mRNA.
ILMN_1651642	GPC2	221914	112.159	63.7143	0.0573118	0.010088	106.708	217.759	0.0545265	0.0186112	turquoise	glypican 2 (GPC2), mRNA.
ILMN_2293758	AKAP11	11215	77.9983	97.8428	0.039856	0.0100861	80.3703	221.671	0.0410681	0.0173248	turquoise	A kinase (PRKA) anchor protein 11 (AKAP11), mRNA.
ILMN_1746968	PHF1	5252	68.597	106.941	0.0350521	0.0100687	78.155	243.681	0.0399361	0.0184603	turquoise	PHD finger protein 1 (PHF1), transcript variant 2, mRNA.
ILMN_1733927	TCEB2	6923	97.1008	78.3809	0.0496172	0.0100655	99.482	229.302	0.0508339	0.0188588	turquoise	transcription elongation factor B (SIII), polypeptide 2 (18kDa, elongin B) (TCEB2), transcript variant 1, mRNA.
ILMN_1737586	LOC653994	653994	87.7812	87.6324	0.044855	0.0100616	90.0392	224.074	0.0460088	0.0180173	turquoise	PREDICTED: similar to Eukaryotic translation initiation factor 4H (eIF-4H) (Williams-Beuren syndrome chromosome region 1 protein homolog), transcript variant 2 (LOC653994), mRNA.
ILMN_2113074	UFM1	51569	100.565	74.8195	0.0513872	0.0100599	97.8554	221.87	0.0500028	0.0183392	turquoise	ubiquitin-fold modifier 1 (UFM1), mRNA.
ILMN_1673604	YIPF3	25844	75.1032	99.9556	0.0383767	0.0100412	87.8339	245.377	0.0448819	0.0191127	turquoise	Yip1 domain family, member 3 (YIPF3), mRNA.
ILMN_1704672	OBFC2B	79035	73.8917	100.803	0.0377576	0.0100204	81.3573	236.964	0.0415724	0.0182587	turquoise	oligonucleotide/oligosaccharide-binding fold containing 2B (OBFC2B), mRNA.
ILMN_1656504	ZNF304	57343	109.816	64.8386	0.0561143	0.010018	104.922	213.86	0.0536137	0.0182851	turquoise	zinc finger protein 304 (ZNF304), mRNA.
ILMN_2389810	ATP11C	286410	85.6681	88.811	0.0437752	0.010008	89.6544	228.349	0.0458121	0.0182404	turquoise	ATPase, class VI, type 11C (ATP11C), transcript variant 1, mRNA.
ILMN_1690610	RALY	22913	89.5841	84.7573	0.0457762	0.0100001	88.0287	218.113	0.0449814	0.0175601	turquoise	RNA binding protein, autoantigenic (hnRNP-associated with lethal yellow homolog (mouse)) (RALY), transcript variant 2, mRNA.
ILMN_2349831	DICER1	23405	100.073	73.9728	0.0511357	0.0099831	97.1969	222.492	0.0496663	0.0183371	turquoise	Dicer1, Dcr-1 homolog (Drosophila) (DICER1), transcript variant 2, mRNA.
ILMN_1809027	ATP5SL	55101	78.2898	95.4817	0.040005	0.00996739	84.1683	233.301	0.0430088	0.0182098	turquoise	ATP5S-like (ATP5SL), mRNA.
ILMN_3206064	LOC646674	646674	61.2037	112.494	0.0312742	0.00996316	75.9115	246.224	0.0387897	0.0184774	turquoise	PREDICTED: misc_RNA (LOC646674), miscRNA.
ILMN_1675448	ZFP36L1	677	80.2705	93.2051	0.0410171	0.00995042	89.1847	234.889	0.0455721	0.0185886	turquoise	zinc finger protein 36, C3H type-like 1 (ZFP36L1), mRNA.
ILMN_2202481	UBLCP1	134510	97.9736	75.3199	0.0500631	0.00993998	95.4868	221.481	0.0487924	0.018181	turquoise	ubiquitin-like domain containing CTD phosphatase 1 (UBLCP1), mRNA.
ILMN_3251648	AQP7P2	389756	105.279	67.7818	0.0537962	0.00992664	104.004	219.035	0.0531446	0.0185292	turquoise	aquaporin 7 pseudogene 2 (AQP7P2), non-coding RNA.
ILMN_1773200	CP110	9738	68.7172	104.159	0.0351135	0.00991605	78.1988	229.626	0.0399585	0.0176566	turquoise	CP110 protein (CP110), mRNA.
ILMN_1705111	FNDC3A	22862	93.1892	79.6697	0.0476184	0.00991504	91.307	217.697	0.0466566	0.0177242	turquoise	fibronectin type III domain containing 3A (FNDC3A), transcript variant 1, mRNA.
ILMN_1663407	SURF1	6834	97.6921	74.8681	0.0499193	0.00989791	100.169	226.262	0.0511849	0.0187238	turquoise	surfeit 1 (SURF1), nuclear gene encoding mitochondrial protein, mRNA.
ILMN_2406313	RBCK1	10616	86.7699	85.6433	0.0443382	0.00988948	94.8502	234.908	0.0484671	0.0189147	turquoise	RanBP-type and C3HC4-type zinc finger containing 1 (RBCK1), transcript variant 1, mRNA.
ILMN_1679405	DDX56	54606	91.8424	80.4371	0.0469302	0.00988181	92.7873	226.399	0.047413	0.0183083	turquoise	DEAD (Asp-Glu-Ala-Asp) box polypeptide 56 (DDX56), mRNA.
ILMN_1676503	LOC643446	643446	100.535	71.4634	0.051372	0.00986569	96.7073	215.287	0.0494161	0.0178957	turquoise	PREDICTED: similar to ribonucleic acid binding protein S1, transcript variant 2 (LOC643446), mRNA.
ILMN_1720088	SFRS12	140890	89.1902	82.4983	0.045575	0.00984791	89.0103	216.365	0.0454831	0.0175161	turquoise	splicing factor, arginine/serine-rich 12 (SFRS12), transcript variant 2, mRNA.
ILMN_1771629	C14orf124	56948	90.4087	80.9258	0.0461976	0.00982761	89.2544	212.454	0.0456078	0.0173058	turquoise	chromosome 14 open reading frame 124 (C14orf124), mRNA.
ILMN_1661439	FLOT1	10211	97.0677	74.0089	0.0496003	0.00981281	93.8682	210.511	0.0479654	0.0174589	turquoise	flotillin 1 (FLOT1), mRNA.
ILMN_2181540	YY1	7528	93.4884	77.5314	0.0477713	0.00980956	90.6969	212.404	0.0463449	0.0173856	turquoise	YY1 transcription factor (YY1), mRNA.
ILMN_1746492	RABL4	11020	102.431	68.5822	0.0523406	0.00980915	100.245	215.98	0.0512236	0.0181384	turquoise	RAB, member of RAS oncogene family-like 4 (RABL4), mRNA.
ILMN_2149566	VPS25	84313	84.1202	86.807	0.0429843	0.00980425	92.2159	232.484	0.047121	0.0186245	turquoise	vacuolar protein sorting 25 homolog (S. cerevisiae) (VPS25), mRNA.
ILMN_2204297	MUDENG	55745	86.8565	84.0326	0.0443825	0.00980206	86.1106	220.267	0.0440013	0.0175735	turquoise	MU-2/AP1M2 domain containing, death-inducing (MUDENG), mRNA.
ILMN_2284327	WDR23	80344	110.542	60.2841	0.0564856	0.00979846	105.421	208.831	0.0538686	0.0180252	turquoise	WD repeat domain 23 (WDR23), transcript variant 1, mRNA.
ILMN_2169761	CPNE8	144402	78.6657	91.8918	0.0401971	0.00978304	87.5302	229.831	0.0447267	0.0182036	turquoise	copine VIII (CPNE8), mRNA.
ILMN_2342033	F11R	50848	91.5149	78.9357	0.0467629	0.00977691	94.5547	225.085	0.0483162	0.0183343	turquoise	F11 receptor (F11R), transcript variant 5, mRNA.
ILMN_2341467	PARL	55486	100.68	69.6299	0.0514463	0.00976886	100.492	221.177	0.0513501	0.0184507	turquoise	presenilin associated, rhomboid-like (PARL), nuclear gene encoding mitochondrial protein, transcript variant 1, mRNA.
ILMN_1683462	GSS	2937	100.895	69.1713	0.0515558	0.00975484	98.3162	215.234	0.0502382	0.017985	turquoise	glutathione synthetase (GSS), mRNA.
ILMN_3296979	LOC730187	730187	72.4433	97.4566	0.0370175	0.00974532	77.755	224.497	0.0397317	0.0173369	turquoise	PREDICTED: misc_RNA (LOC730187), miscRNA.
ILMN_3262439	FLJ46552	401230	109.441	60.2869	0.0559226	0.00973543	104.869	207.883	0.0535864	0.0179392	turquoise	PREDICTED: FLJ46552 protein (FLJ46552), mRNA.
ILMN_2389844	SP3	6670	86.4826	82.7774	0.0441914	0.00970862	85.7653	211.577	0.0438249	0.0170553	turquoise	Sp3 transcription factor (SP3), transcript variant 2, mRNA.
ILMN_1805131	C17orf90	339229	89.8435	79.3772	0.0459088	0.00970636	90.302	209.754	0.0461431	0.0172109	turquoise	chromosome 17 open reading frame 90 (C17orf90), mRNA.
ILMN_1665384	SH3BP5L	80851	100.144	68.8064	0.0511724	0.00969088	100.176	217.098	0.0511883	0.0181985	turquoise	SH3-binding domain protein 5-like (SH3BP5L), mRNA.
ILMN_2157544	GBF1	8729	98.2445	70.3165	0.0502016	0.00966852	98.9589	219.342	0.0505666	0.0182575	turquoise	golgi-specific brefeldin A resistant guanine nucleotide exchange factor 1 (GBF1), mRNA.
ILMN_1658957	LOC653635	653635	97.6819	70.8286	0.0499141	0.00966562	98.3562	218.103	0.0502587	0.0181519	turquoise	PREDICTED: similar to CXYorf1-related protein (LOC653635), mRNA.
ILMN_3225309	LOC730176	730176	102.453	66.0358	0.0523522	0.0096644	98.5469	211.846	0.0503561	0.0178039	turquoise	PREDICTED: misc_RNA (LOC730176), miscRNA.
ILMN_1683211	NCAN	1463	102.281	66.0869	0.0522643	0.00965745	101.653	210.365	0.0519434	0.0178971	turquoise	neurocan (NCAN), mRNA.
ILMN_1699503	UBE2D2	7322	103.287	64.9987	0.0527784	0.00965276	98.6194	212.617	0.0503932	0.0178522	turquoise	ubiquitin-conjugating enzyme E2D 2 (UBC4/5 homolog, yeast) (UBE2D2), transcript variant 1, mRNA.
ILMN_1700628	DDX24	57062	91.8075	75.8787	0.0469124	0.00961834	92.8556	217.191	0.047448	0.017784	turquoise	DEAD (Asp-Glu-Ala-Asp) box polypeptide 24 (DDX24), mRNA.
ILMN_2151739	CAT	847	95.4295	72.1609	0.0487632	0.00961285	92.5326	208.934	0.0472829	0.0172919	turquoise	catalase (CAT), mRNA.
ILMN_1684446	SPAG7	9552	74.0069	93.2886	0.0378165	0.00959593	79.307	220.911	0.0405248	0.0172202	turquoise	sperm associated antigen 7 (SPAG7), mRNA.
ILMN_3265147	LOC100128398	100128398	105.086	62.0598	0.0536976	0.00958736	100.359	201.663	0.0512818	0.0173237	turquoise	PREDICTED: hypothetical protein LOC100128398 (LOC100128398), mRNA.
ILMN_2143148	TM2D1	83941	93.5237	73.467	0.0477893	0.00957845	94.4496	214.075	0.0482625	0.0176967	turquoise	TM2 domain containing 1 (TM2D1), mRNA.
ILMN_2126832	SEC24A	10802	102.597	64.3903	0.0524257	0.00957826	97.3242	210.625	0.0497313	0.0176637	turquoise	SEC24 family, member A (S. cerevisiae) (SEC24A), mRNA.
ILMN_1743303	TTC1	7265	83.8879	83.0389	0.0428656	0.00957479	88.6399	220.11	0.0452937	0.0177096	turquoise	tetratricopeptide repeat domain 1 (TTC1), mRNA.
ILMN_1745075	RPLP0	6175	61.827	105.079	0.0315927	0.00957356	74.049	229.03	0.037838	0.0173844	turquoise	ribosomal protein, large, P0 (RPLP0), transcript variant 2, mRNA.
ILMN_1691104	PGAM4	441531	76.0724	90.7588	0.0388719	0.0095693	81.5666	214.512	0.0416794	0.0169828	turquoise	phosphoglycerate mutase family member 4 (PGAM4), mRNA.
ILMN_2056606	PPP1R1A	5502	85.8013	80.9847	0.0438433	0.00956671	88.6076	209.946	0.0452773	0.0171248	turquoise	protein phosphatase 1, regulatory (inhibitor) subunit 1A (PPP1R1A), mRNA.
ILMN_1706413	C1orf66	51093	77.2509	89.2659	0.0394741	0.00955127	82.2313	225.892	0.0420191	0.0176737	turquoise	chromosome 1 open reading frame 66 (C1orf66), mRNA.
ILMN_2151541	DNAJC10	54431	69.4054	96.843	0.0354652	0.00953587	76.6262	219.904	0.0391549	0.0170087	turquoise	DnaJ (Hsp40) homolog, subfamily C, member 10 (DNAJC10), mRNA.
ILMN_1721046	PTMS	5763	60.8226	105.322	0.0310795	0.00952992	70.7919	226.881	0.0361737	0.0170743	turquoise	parathymosin (PTMS), mRNA.
ILMN_1683575	TMLHE	55217	73.8628	92.1592	0.0377429	0.00952289	81.0361	220.181	0.0414083	0.0172776	turquoise	trimethyllysine hydroxylase, epsilon (TMLHE), mRNA.
ILMN_1678766	DYNLT1	6993	72.1729	93.7144	0.0368794	0.00951516	85.5229	232.568	0.043701	0.0182455	turquoise	dynein, light chain, Tctex-type 1 (DYNLT1), mRNA.
ILMN_1734428	LSM12	124801	64.9638	100.877	0.0331956	0.00951251	77.7279	224.857	0.0397179	0.017356	turquoise	LSM12 homolog (S. cerevisiae) (LSM12), mRNA.
ILMN_1729748	PEF1	553115	82.4511	83.1449	0.0421314	0.00949846	87.1415	223.158	0.0445281	0.0177985	turquoise	penta-EF-hand domain containing 1 (PEF1), mRNA.
ILMN_1781097	UBXN4	23190	84.6087	80.8483	0.0432339	0.00949047	90.9501	212.735	0.0464742	0.0174191	turquoise	UBX domain protein 4 (UBXN4), mRNA.
ILMN_2379226	CCNL2	81669	83.4551	81.5854	0.0426444	0.00946659	86.1452	211.092	0.044019	0.0170493	turquoise	cyclin L2 (CCNL2), transcript variant 1, mRNA.
ILMN_1717180	MTMR6	9107	95.5396	69.4974	0.0488194	0.00946638	95.055	214.337	0.0485718	0.0177465	turquoise	myotubularin related protein 6 (MTMR6), mRNA.
ILMN_1797482	GCDH	2639	57.2151	107.515	0.0292361	0.0094488	68.7223	226.634	0.0351162	0.0169414	turquoise	glutaryl-Coenzyme A dehydrogenase (GCDH), nuclear gene encoding mitochondrial protein, transcript variant 2, mRNA.
ILMN_3228108	LOC728693	728693	86.1231	78.396	0.0440077	0.00943669	89.03	215.937	0.0454931	0.0174926	turquoise	PREDICTED: misc_RNA (LOC728693), miscRNA.
ILMN_1703226	KTI12	112970	79.3273	84.8822	0.0405351	0.00941892	90.595	229.47	0.0462928	0.0183587	turquoise	KTI12 homolog, chromatin associated (S. cerevisiae) (KTI12), mRNA.
ILMN_1691466	YES1	7525	97.4529	66.7452	0.0497971	0.00941827	94.7694	205.738	0.0484259	0.0172368	turquoise	v-yes-1 Yamaguchi sarcoma viral oncogene homolog 1 (YES1), mRNA.
ILMN_1654942	NFIC	4782	74.2031	89.9661	0.0379168	0.00941661	83.9786	220.173	0.0429119	0.0174459	turquoise	nuclear factor I/C (CCAAT-binding transcription factor) (NFIC), transcript variant 1, mRNA.
ILMN_1662839	PLEKHA1	59338	76.161	87.8826	0.0389172	0.0094094	81.8961	218.579	0.0418478	0.017235	turquoise	pleckstrin homology domain containing, family A (phosphoinositide binding specific) member 1 (PLEKHA1), transcript variant 2, mRNA.
ILMN_1657436	FGFR1OP2	26127	84.931	79.0077	0.0433986	0.00940339	91.4382	218.197	0.0467237	0.0177604	turquoise	FGFR1 oncogene partner 2 (FGFR1OP2), mRNA.
ILMN_2333594	SUMO2	6613	80.1241	83.7965	0.0409423	0.00940235	83.9389	211.842	0.0428916	0.0169658	turquoise	SMT3 suppressor of mif two 3 homolog 2 (S. cerevisiae) (SUMO2), transcript variant 2, mRNA.
ILMN_1721339	ZNF276	92822	105.703	58.1626	0.0540128	0.0093992	99.9338	197.707	0.0510648	0.0170724	turquoise	zinc finger protein 276 (ZNF276), mRNA.
ILMN_1720241	TRIP12	9320	84.2926	79.5428	0.0430724	0.00939747	83.6895	199.78	0.0427642	0.0162596	turquoise	thyroid hormone receptor interactor 12 (TRIP12), mRNA.
ILMN_3249963	PCBP2	5094	102.831	60.8645	0.0525452	0.00938944	101.117	207.52	0.0516694	0.0177032	turquoise	poly(rC) binding protein 2 (PCBP2), transcript variant 6, mRNA.
ILMN_1685012	EAF1	85403	98.1579	65.5239	0.0501573	0.00938865	96.4603	207.096	0.0492899	0.0174117	turquoise	ELL associated factor 1 (EAF1), mRNA.
ILMN_1750641	SRCAP	10847	103.526	60.1116	0.0529002	0.0093861	98.9242	199.946	0.0505489	0.0171429	turquoise	Snf2-related CREBBP activator protein (SRCAP), mRNA.
ILMN_1700719	ST7OT1	93653	107.85	55.6826	0.0551099	0.0093801	102.48	200.088	0.052366	0.0173551	turquoise	ST7 overlapping transcript 1 (non-protein coding) (ST7OT1), antisense RNA.
ILMN_2370365	RFC4	5984	78.4486	85.0837	0.0400861	0.00938008	87.6268	222.022	0.0447761	0.0177612	turquoise	replication factor C (activator 1) 4, 37kDa (RFC4), transcript variant 1, mRNA.
ILMN_1736751	VPS26B	112936	70.7946	92.5751	0.036175	0.00937075	78.3231	218.64	0.040022	0.0170335	turquoise	vacuolar protein sorting 26 homolog B (S. pombe) (VPS26B), mRNA.
ILMN_1792997	NPTN	27020	89.8131	73.3542	0.0458933	0.00935914	91.7296	210.22	0.0468726	0.0173196	turquoise	neuroplastin (NPTN), transcript variant beta, mRNA.
ILMN_1667016	FAF1	11124	77.6575	85.4502	0.0396819	0.00935572	85.9647	221.909	0.0439268	0.0176594	turquoise	Fas (TNFRSF6) associated factor 1 (FAF1), mRNA.
ILMN_2230577	RABGEF1	27342	63.9055	99.1641	0.0326548	0.00935354	74.5579	225.055	0.0380981	0.0171855	turquoise	RAB guanine nucleotide exchange factor (GEF) 1 (RABGEF1), mRNA.
ILMN_1707175	NSD1	64324	75.4324	87.5055	0.0385449	0.00934598	85.915	222.524	0.0439014	0.0176918	turquoise	nuclear receptor binding SET domain protein 1 (NSD1), transcript variant 2, mRNA.
ILMN_2375651	SCNM1	79005	94.2079	68.7063	0.048139	0.00934463	92.2232	204.089	0.0471248	0.0169962	turquoise	sodium channel modifier 1 (SCNM1), mRNA.
ILMN_1654318	PTPN23	25930	56.6054	106.304	0.0289246	0.00934436	69.5764	231.599	0.0355526	0.0172751	turquoise	protein tyrosine phosphatase, non-receptor type 23 (PTPN23), mRNA.
ILMN_1719749	PTGES3	10728	79.6545	82.8998	0.0407023	0.00932398	82.7161	204.342	0.0422668	0.0164654	turquoise	prostaglandin E synthase 3 (cytosolic) (PTGES3), mRNA.
ILMN_1707810	RPS5	6193	77.2762	84.9022	0.0394871	0.00930242	80.9008	210.847	0.0413392	0.0167344	turquoise	ribosomal protein S5 (RPS5), mRNA.
ILMN_1692714	TBX21	30009	100.343	61.5406	0.051274	0.00928553	100.41	207.711	0.051308	0.0176735	turquoise	T-box 21 (TBX21), mRNA.
ILMN_1700461	AARSD1	80755	91.0318	70.8288	0.046516	0.00928419	90.3595	204.523	0.0461725	0.0169142	turquoise	alanyl-tRNA synthetase domain containing 1 (AARSD1), mRNA.
ILMN_1755405	FRAG1	27315	63.5065	98.2677	0.0324509	0.00927924	80.9497	231.253	0.0413642	0.0179077	turquoise	FGF receptor activating protein 1 (FRAG1), mRNA.
ILMN_2339863	VPS28	51160	97.0674	64.4745	0.0496001	0.00926592	96.2062	207.759	0.0491601	0.0174352	turquoise	vacuolar protein sorting 28 homolog (S. cerevisiae) (VPS28), transcript variant 1, mRNA.
ILMN_2383975	PRDX5	25824	77.7531	83.7456	0.0397307	0.00926343	86.6978	222.235	0.0443014	0.0177202	turquoise	peroxiredoxin 5 (PRDX5), nuclear gene encoding mitochondrial protein, transcript variant 3, mRNA.
ILMN_1777663	TOP2B	7155	68.6878	92.6743	0.0350985	0.0092556	76.2713	215.308	0.0389736	0.0167247	turquoise	topoisomerase (DNA) II beta 180kDa (TOP2B), mRNA.
ILMN_2403458	SMARCB1	6598	90.2624	71.0487	0.0461228	0.00925267	93.5444	212.185	0.0477999	0.0175364	turquoise	SWI/SNF related, matrix associated, actin dependent regulator of chromatin, subfamily b, member 1 (SMARCB1), transcript variant 2, mRNA.
ILMN_1791217	FAM40A	85369	102.83	58.2398	0.0525448	0.00923884	96.3528	195.445	0.049235	0.0167373	turquoise	family with sequence similarity 40, member A (FAM40A), mRNA.
ILMN_1712487	LGTN	1939	76.6032	84.333	0.0391432	0.00923117	80.8559	211.887	0.0413163	0.0167915	turquoise	ligatin (LGTN), mRNA.
ILMN_2362581	FNDC3A	22862	81.7698	79.0745	0.0417832	0.0092259	85.3767	208.736	0.0436263	0.0168701	turquoise	fibronectin type III domain containing 3A (FNDC3A), transcript variant 1, mRNA.
ILMN_2187727	NOC3L	64318	88.1205	72.7213	0.0450284	0.00922575	92.8018	215.566	0.0474204	0.0176877	turquoise	nucleolar complex associated 3 homolog (S. cerevisiae) (NOC3L), mRNA.
ILMN_1775939	SF3B2	10992	83.735	76.958	0.0427874	0.00921722	84.6533	207.069	0.0432567	0.0167329	turquoise	splicing factor 3b, subunit 2, 145kDa (SF3B2), mRNA.
ILMN_2279961	LAMP2	3920	74.6056	85.8852	0.0381224	0.00920562	79.9508	210.389	0.0408538	0.0166537	turquoise	lysosomal-associated membrane protein 2 (LAMP2), transcript variant LAMP2B, mRNA.
ILMN_1677080	C11orf60	56912	71.5156	88.9016	0.0365435	0.0092014	79.5765	217.925	0.0406625	0.0170644	turquoise	chromosome 11 open reading frame 60 (C11orf60), mRNA.
ILMN_1665601	LOC728944	728944	90.7291	69.6752	0.0463613	0.00920066	93.8934	208.573	0.0479782	0.0173492	turquoise	PREDICTED: similar to THAP domain-containing protein 4 (LOC728944), mRNA.
ILMN_1706149	PDCD2L	84306	73.8087	86.5284	0.0377152	0.00919681	79.3011	213.668	0.0405218	0.0168045	turquoise	programmed cell death 2-like (PDCD2L), mRNA.
ILMN_2203588	MYL5	4636	68.2817	91.8129	0.034891	0.0091829	80.8445	224.713	0.0413104	0.0175265	turquoise	myosin, light chain 5, regulatory (MYL5), mRNA.
ILMN_1772719	GPN1	11321	77.1771	82.631	0.0394364	0.00916646	84.4583	211.984	0.043157	0.0170037	turquoise	GPN-loop GTPase 1 (GPN1), mRNA.
ILMN_1782257	METT11D1	64745	87.3941	72.3126	0.0446572	0.00916065	83.3711	193.023	0.0426015	0.0158537	turquoise	methyltransferase 11 domain containing 1 (METT11D1), transcript variant 2, mRNA.
ILMN_2415439	NAE1	8883	74.4246	85.1138	0.0380299	0.00915099	76.9509	197.346	0.0393209	0.0157334	turquoise	NEDD8 activating enzyme E1 subunit 1 (NAE1), transcript variant 3, mRNA.
ILMN_2054442	ZNF146	7705	90.441	69.0207	0.0462141	0.00914659	88.3686	197.776	0.0451552	0.016413	turquoise	zinc finger protein 146 (ZNF146), mRNA.
ILMN_1742427	POLR1D	51082	67.4378	91.8521	0.0344598	0.00913674	74.3729	214.839	0.0380035	0.016589	turquoise	polymerase (RNA) I polypeptide D, 16kDa (POLR1D), transcript variant 2, mRNA.
ILMN_2215631	OTUD6B	51633	88.9813	69.5026	0.0454682	0.00909051	89.6195	207.734	0.0457943	0.0170559	turquoise	OTU domain containing 6B (OTUD6B), mRNA.
ILMN_1716342	CCDC132	55610	86.9142	71.255	0.044412	0.00907246	88.916	202.924	0.0454349	0.0167397	turquoise	coiled-coil domain containing 132 (CCDC132), transcript variant 1, mRNA.
ILMN_1689400	CLK1	1195	75.3617	82.8005	0.0385088	0.00907205	83.2092	211.193	0.0425188	0.0168867	turquoise	CDC-like kinase 1 (CLK1), transcript variant 2, mRNA.
ILMN_3290497	LOC643863	643863	77.6117	80.0111	0.0396585	0.00904112	81.5216	204.667	0.0416564	0.0164156	turquoise	PREDICTED: misc_RNA (LOC643863), miscRNA.
ILMN_1671237	GNGT2	2793	92.527	64.99	0.04728	0.00903505	94.3669	202.42	0.0482202	0.0170234	turquoise	guanine nucleotide binding protein (G protein), gamma transducing activity polypeptide 2 (GNGT2), mRNA.
ILMN_1749915	C1orf63	57035	76.3713	80.8572	0.0390247	0.0090185	86.1851	215.603	0.0440394	0.0173103	turquoise	chromosome 1 open reading frame 63 (C1orf63), mRNA.
ILMN_1756767	EIF5B	9669	74.268	82.3004	0.0379499	0.00898064	82.7917	210.514	0.0423054	0.0168237	turquoise	eukaryotic translation initiation factor 5B (EIF5B), mRNA.
ILMN_2173004	RAB8B	51762	70.4149	86.1151	0.035981	0.00897843	73.6773	200.277	0.0376481	0.0157138	turquoise	RAB8B, member RAS oncogene family (RAB8B), mRNA.
ILMN_1763828	MTF1	4520	70.4946	86.0259	0.0360218	0.00897789	80.2786	213.363	0.0410212	0.0168431	turquoise	metal-regulatory transcription factor 1 (MTF1), mRNA.
ILMN_3260345	AGFG1	3267	88.5651	67.9023	0.0452555	0.00897484	87.652	198.491	0.044789	0.0164129	turquoise	ArfGAP with FG repeats 1 (AGFG1), transcript variant 4, mRNA.
ILMN_1747630	DEK	7913	76.6149	79.8263	0.0391492	0.00897334	78.6446	195.517	0.0401863	0.0157257	turquoise	DEK oncogene (DNA binding) (DEK), mRNA.
ILMN_1764431	COPS6	10980	73.5868	82.3255	0.0376018	0.008943	82.2874	209.968	0.0420477	0.0167635	turquoise	COP9 constitutive photomorphogenic homolog subunit 6 (Arabidopsis) (COPS6), mRNA.
ILMN_2092693	LSM12	124801	71.8681	83.9745	0.0367236	0.008939	82.2945	212.679	0.0420513	0.0169195	turquoise	LSM12 homolog (S. cerevisiae) (LSM12), mRNA.
ILMN_1729208	NGFRAP1	27018	75.883	79.6113	0.0387752	0.00891903	82.1366	204.191	0.0419707	0.0164235	turquoise	nerve growth factor receptor (TNFRSF16) associated protein 1 (NGFRAP1), transcript variant 1, mRNA.
ILMN_1689257	MAEA	10296	63.5813	91.8612	0.0324892	0.00891605	74.7364	207.226	0.0381893	0.0161731	turquoise	macrophage erythroblast attacher (MAEA), transcript variant 1, mRNA.
ILMN_1773485	QKI	9444	54.3165	100.954	0.027755	0.0089062	68.8716	210	0.0351924	0.0159959	turquoise	quaking homolog, KH domain RNA binding (mouse) (QKI), transcript variant 1, mRNA.
ILMN_1769394	PLCD1	5333	96.9102	57.9997	0.0495198	0.0088855	93.6767	195.169	0.0478675	0.0165679	turquoise	phospholipase C, delta 1 (PLCD1), mRNA.
ILMN_1781039	VPS26	9559	77.2339	77.612	0.0394654	0.00888183	77.4824	191.094	0.0395925	0.0154053	turquoise	vacuolar protein sorting 26 (yeast) (VPS26), mRNA.
ILMN_1702526	C17orf48	56985	62.7487	91.9186	0.0320637	0.00887159	76.135	217.799	0.0389039	0.0168598	turquoise	chromosome 17 open reading frame 48 (C17orf48), mRNA.
ILMN_2348243	STRADA	92335	92.2019	62.4287	0.0471139	0.00886949	91.145	197.231	0.0465738	0.016541	turquoise	STE20-related kinase adaptor alpha (STRADA), transcript variant 1, mRNA.
ILMN_2142979	PTBP2	58155	78.8692	75.4085	0.0403011	0.00884925	83.6496	200.673	0.0427438	0.0163085	turquoise	polypyrimidine tract binding protein 2 (PTBP2), mRNA.
ILMN_3189585	FLJ31306	379025	63.8783	90.3576	0.0326409	0.00884685	72.7402	201.315	0.0371693	0.0157196	turquoise	PREDICTED: hypothetical protein FLJ31306 (FLJ31306), mRNA.
ILMN_1799765	RAB24	53917	90.4157	63.5468	0.0462012	0.00883116	88.6137	190.181	0.0452804	0.0159914	turquoise	RAB24, member RAS oncogene family (RAB24), transcript variant 2, mRNA.
ILMN_1734736	VPS16	64601	84.5464	69.4139	0.043202	0.00883104	90.9705	205.404	0.0464847	0.0169998	turquoise	vacuolar protein sorting 16 homolog (S. cerevisiae) (VPS16), transcript variant 1, mRNA.
ILMN_2060578	INSL5	10022	71.4602	82.442	0.0365152	0.00882771	80.5692	204.096	0.0411698	0.0163282	turquoise	insulin-like 5 (INSL5), mRNA.
ILMN_2393144	ARL6IP4	51329	80.6133	73.1334	0.0411923	0.00881878	79.904	190.664	0.0408299	0.0155196	turquoise	ADP-ribosylation-like factor 6 interacting protein 4 (ARL6IP4), transcript variant 3, mRNA.
ILMN_3235104	KIAA1731	85459	75.5722	77.9133	0.0386164	0.0088038	82.2933	203.431	0.0420507	0.0163889	turquoise	KIAA1731 (KIAA1731), mRNA.
ILMN_1765208	GLUL	2752	81.1656	72.0181	0.0414745	0.0087865	84.3261	197.899	0.0430895	0.0161882	turquoise	glutamate-ammonia ligase (glutamine synthetase) (GLUL), transcript variant 3, mRNA.
ILMN_2325234	PQBP1	10084	86.3982	66.5447	0.0441483	0.00877268	86.0961	195.831	0.0439939	0.0161711	turquoise	polyglutamine binding protein 1 (PQBP1), transcript variant 3, mRNA.
ILMN_3281039	LOC642909	642909	73.7196	79.2151	0.0376697	0.00877221	85.0967	210.302	0.0434832	0.0169438	turquoise	PREDICTED: misc_RNA (LOC642909), miscRNA.
ILMN_3237779	TMEM184C	55751	74.5266	78.1931	0.0380821	0.00875988	80.2539	204.797	0.0410086	0.0163503	turquoise	transmembrane protein 184C (TMEM184C), mRNA.
ILMN_3227994	LOC729992	729992	77.3189	75.3006	0.0395089	0.00875413	82.5677	199.685	0.042191	0.0161898	turquoise	PREDICTED: misc_RNA (LOC729992), miscRNA.
ILMN_1655418	CAPNS1	826	62.6211	89.8684	0.0319985	0.00874667	71.2025	204.889	0.0363835	0.0158364	turquoise	calpain, small subunit 1 (CAPNS1), transcript variant 2, mRNA.
ILMN_2339627	COPE	11316	69.6544	82.7706	0.0355924	0.00874297	74.7715	191.298	0.0382072	0.0152615	turquoise	coatomer protein complex, subunit epsilon (COPE), transcript variant 3, mRNA.
ILMN_3180294	LOC100128994	100128994	87.4639	64.7344	0.0446929	0.00872997	92.5689	197.496	0.0473014	0.0166379	turquoise	PREDICTED: hypothetical protein LOC100128994 (LOC100128994), mRNA.
ILMN_1688452	LCMT1	51451	79.7704	72.2984	0.0407616	0.00872254	86.5441	201.21	0.0442229	0.0165054	turquoise	leucine carboxyl methyltransferase 1 (LCMT1), transcript variant 1, mRNA.
ILMN_2076250	GPBP1L1	60313	75.1158	76.9125	0.0383831	0.00872022	75.1152	187.178	0.0383828	0.0150449	turquoise	GC-rich promoter binding protein 1-like 1 (GPBP1L1), mRNA.
ILMN_1657509	TSEN54	283989	82.6097	69.359	0.0422124	0.0087168	87.5406	202.515	0.0447321	0.0166373	turquoise	tRNA splicing endonuclease 54 homolog (S. cerevisiae) (TSEN54), mRNA.
ILMN_1737847	RMND5B	64777	62.9454	88.8405	0.0321642	0.00870632	68.894	196.792	0.0352039	0.0152395	turquoise	required for meiotic nuclear division 5 homolog B (S. cerevisiae) (RMND5B), mRNA.
ILMN_3249807	SKA2	348235	83.6272	67.9659	0.0427323	0.00869526	85.29	194.692	0.043582	0.0160595	turquoise	spindle and kinetochore associated complex subunit 2 (SKA2), transcript variant 1, mRNA.
ILMN_1770742	TMEM55B	90809	80.9474	70.6344	0.041363	0.00869461	83.4813	196.881	0.0426578	0.0160814	turquoise	transmembrane protein 55B (TMEM55B), mRNA.
ILMN_1738554	LOC647346	647346	83.1862	68.1403	0.042507	0.00867996	88.462	198.037	0.0452029	0.0164334	turquoise	PREDICTED: similar to Alcohol dehydrogenase class 3 chi chain (Alcohol dehydrogenase class III chi chain) (S-(hydroxymethyl)glutathione dehydrogenase) (Glutathione-dependent formaldehyde dehydrogenase) (FDH), transcript variant 1 (LOC647346),
ILMN_2318725	EEF1B2	1933	70.8493	80.3612	0.036203	0.00867331	80.8763	206.372	0.0413266	0.0164763	turquoise	eukaryotic translation elongation factor 1 beta 2 (EEF1B2), transcript variant 3, mRNA.
ILMN_1728844	PTPRN2	5799	71.6326	79.4073	0.0366033	0.00866352	85.7516	211.725	0.0438179	0.017063	turquoise	protein tyrosine phosphatase, receptor type, N polypeptide 2 (PTPRN2), transcript variant 2, mRNA.
ILMN_2278235	CTBP1	1487	65.527	85.4831	0.0334834	0.00866182	75.5584	199.083	0.0386093	0.0157532	turquoise	C-terminal binding protein 1 (CTBP1), transcript variant 2, mRNA.
ILMN_1712204	LOC645466	645466	68.0274	82.9685	0.0347611	0.00866101	78.2326	201.848	0.0399758	0.0160652	turquoise	PREDICTED: similar to coiled-coil domain containing 55 (LOC645466), mRNA.
ILMN_2340131	MAPK10	5602	72.5958	78.3244	0.0370955	0.00865666	81.3766	205.234	0.0415823	0.0164397	turquoise	mitogen-activated protein kinase 10 (MAPK10), transcript variant 3, mRNA.
ILMN_2311989	CUTA	51596	79.8747	71.001	0.0408149	0.0086541	82.269	193.246	0.0420383	0.0158033	turquoise	cutA divalent cation tolerance homolog (E. coli) (CUTA), transcript variant 5, mRNA.
ILMN_1778374	BSG	682	70.0288	80.7263	0.0357838	0.00864719	77.4867	204.341	0.0395946	0.0161654	turquoise	basigin (Ok blood group) (BSG), transcript variant 3, mRNA.
ILMN_3298037	LOC728453	728453	87.0141	63.5777	0.044463	0.00863782	88.8445	195.222	0.0453983	0.0162938	turquoise	PREDICTED: similar to 40S ribosomal protein S28 (LOC728453), mRNA.
ILMN_1767691	VPS25	84313	81.3076	68.8842	0.0415471	0.00861488	88.2608	200.843	0.0451	0.0165828	turquoise	vacuolar protein sorting 25 homolog (S. cerevisiae) (VPS25), mRNA.
ILMN_1712455	RBM4	5936	70.8936	79.2717	0.0362257	0.00861336	78.8992	201.492	0.0403164	0.016083	turquoise	RNA binding motif protein 4 (RBM4), mRNA.
ILMN_2386967	VPS54	51542	62.8689	87.2571	0.0321251	0.00861111	77.6013	209.522	0.0396532	0.0164692	turquoise	vacuolar protein sorting 54 homolog (S. cerevisiae) (VPS54), transcript variant 2, mRNA.
ILMN_1682857	NDUFAF2	91942	58.5857	91.4941	0.0299365	0.00860846	73.7054	210.62	0.0376624	0.0163087	turquoise	NADH dehydrogenase (ubiquinone) 1 alpha subcomplex, assembly factor 2 (NDUFAF2), mRNA.
ILMN_2406335	ANKRD17	26057	84.1511	65.9049	0.043	0.00860709	82.9691	187.387	0.0423961	0.0155074	turquoise	ankyrin repeat domain 17 (ANKRD17), transcript variant 2, mRNA.
ILMN_1766904	MAPK10	5602	65.0816	84.9078	0.0332558	0.00860327	76.1003	205.906	0.0388862	0.0161757	turquoise	mitogen-activated protein kinase 10 (MAPK10), transcript variant 1, mRNA.
ILMN_1729130	C7orf42	55069	59.1565	90.7087	0.0302282	0.00859615	76.9044	211.011	0.0392971	0.0165146	turquoise	chromosome 7 open reading frame 42 (C7orf42), mRNA.
ILMN_2321634	RAD17	5884	81.7051	68.0797	0.0417502	0.00859153	86.9175	198.549	0.0444137	0.0163742	turquoise	RAD17 homolog (S. pombe) (RAD17), transcript variant 3, mRNA.
ILMN_2090567	THSD1P	374500	87.378	62.1202	0.0446489	0.00857509	90.0118	195.468	0.0459948	0.0163749	turquoise	thrombospondin, type I, domain containing 1 pseudogene (THSD1P), non-coding RNA. XR_001335
ILMN_1730879	CBY1	25776	80.1415	68.9448	0.0409512	0.00855146	80.4862	189.891	0.0411274	0.0155086	turquoise	chibby homolog 1 (Drosophila) (CBY1), transcript variant 1, mRNA.
ILMN_2322806	CAST	831	71.0259	77.9904	0.0362932	0.00854745	77.0348	193.432	0.0393637	0.0155137	turquoise	calpastatin (CAST), transcript variant 8, mRNA.
ILMN_1793241	SRD5A1	6715	90.3356	58.6721	0.0461603	0.00854696	93.9499	194.652	0.0480071	0.016554	turquoise	steroid-5-alpha-reductase, alpha polypeptide 1 (3-oxo-5 alpha-steroid delta 4-dehydrogenase alpha 1) (SRD5A1), mRNA.
ILMN_1813955	SERTAD3	29946	85.4339	63.5211	0.0436555	0.00854394	89.613	191.999	0.045791	0.016153	turquoise	SERTA domain containing 3 (SERTAD3), transcript variant 2, mRNA.
ILMN_1678032	NR1H2	7376	82.2406	66.7024	0.0420238	0.00854325	82.6145	188.268	0.0422149	0.0155376	turquoise	nuclear receptor subfamily 1, group H, member 2 (NR1H2), mRNA.
ILMN_1678754	PFDN2	5202	95.8875	53.0543	0.0489972	0.00854318	95.4188	186.142	0.0487577	0.0161501	turquoise	prefoldin subunit 2 (PFDN2), mRNA.
ILMN_1657278	DVL1	1855	82.0779	66.819	0.0419407	0.0085406	87.5579	194.817	0.0447409	0.0161968	turquoise	dishevelled, dsh homolog 1 (Drosophila) (DVL1), transcript variant 3, mRNA.
ILMN_1711109	TOM1L2	146691	77.5731	70.7922	0.0396388	0.00851011	87.7174	202.563	0.0448224	0.0166502	turquoise	target of myb1-like 2 (chicken) (TOM1L2), transcript variant 3, mRNA.
ILMN_1725169	INTS12	57117	79.3323	68.967	0.0405377	0.00850633	86.6077	199.337	0.0442554	0.0164016	turquoise	integrator complex subunit 12 (INTS12), mRNA.
ILMN_1762787	RNF26	79102	68.9871	79.0988	0.0352515	0.00849409	78.5542	204.003	0.0401401	0.0162073	turquoise	ring finger protein 26 (RNF26), mRNA.
ILMN_1812473	MLLT3	4300	91.8226	56.2185	0.0469201	0.00849152	94.6679	190.697	0.048374	0.0163683	turquoise	myeloid/lymphoid or mixed-lineage leukemia (trithorax homolog, Drosophila); translocated to, 3 (MLLT3), mRNA.
ILMN_1741564	DCTN4	51164	78.6624	69.3071	0.0401954	0.00848741	80.1713	182.607	0.0409664	0.0150727	turquoise	dynactin 4 (p62) (DCTN4), mRNA.
ILMN_1778144	FLJ20489	55652	65.2284	82.607	0.0333308	0.00847972	74.7673	202.077	0.0382051	0.0158795	turquoise	hypothetical protein FLJ20489 (FLJ20489), mRNA.
ILMN_1733176	LIMS1	3987	85.9788	61.8563	0.043934	0.0084797	84.9539	186.942	0.0434103	0.0155957	turquoise	PREDICTED: LIM and senescent cell antigen-like domains 1 (LIMS1), mRNA.
ILMN_3221865	RCADH5	642443	83.1617	64.5166	0.0424945	0.00847071	82.9156	184.065	0.0423687	0.0153138	turquoise	PREDICTED: similar to Alcohol dehydrogenase class III chi chain (Glutathione-dependent formaldehyde dehydrogenase) (FDH) (RCADH5), mRNA.
ILMN_1675085	UBA6	55236	75.1562	71.873	0.0384038	0.00843347	82.6899	195.582	0.0422534	0.0159614	turquoise	ubiquitin-like modifier activating enzyme 6 (UBA6), mRNA.
ILMN_1718265	ATG5	9474	70.4279	76.5503	0.0359877	0.00843055	80.6968	202.233	0.0412349	0.0162286	turquoise	ATG5 autophagy related 5 homolog (S. cerevisiae) (ATG5), mRNA.
ILMN_2400512	PRKCSH	5589	66.2223	80.4296	0.0338387	0.00841183	73.4506	197.527	0.0375322	0.0155431	turquoise	protein kinase C substrate 80K-H (PRKCSH), transcript variant 2, mRNA.
ILMN_1673944	MANBAL	63905	66.5778	80.0523	0.0340203	0.00841058	77.7417	202.914	0.0397249	0.0160982	turquoise	mannosidase, beta A, lysosomal-like (MANBAL), transcript variant 2, mRNA.
ILMN_1740486	POLR2J4	84820	86.3495	60.2355	0.0441234	0.008408	87.9696	186.403	0.0449512	0.0157378	turquoise	polymerase (RNA) II (DNA directed) polypeptide J, 13.3kDa pseudogene (POLR2J4) on chromosome 7.
ILMN_1657022	LOC654174	654174	91.692	54.8368	0.0468533	0.00840477	92.2815	179.833	0.0471546	0.0156082	turquoise	PREDICTED: similar to lethal (2) k00619 CG4775-PA (LOC654174), mRNA.
ILMN_3249546	RASA4P	401331	91.8925	54.6101	0.0469558	0.00840327	90.4042	180.111	0.0461953	0.0155166	turquoise	RAS p21 protein activator 4 pseudogene (RASA4P), non-coding RNA.
ILMN_2161832	VPS37A	137492	83.0002	63.2954	0.0424119	0.00839139	82.224	182.611	0.0420153	0.0151907	turquoise	vacuolar protein sorting 37 homolog A (S. cerevisiae) (VPS37A), mRNA.
ILMN_2337955	ZMAT5	55954	72.7996	73.4294	0.0371996	0.00838757	84.5844	204.411	0.0432215	0.0165765	turquoise	zinc finger, matrin type 5 (ZMAT5), transcript variant 1, mRNA.
ILMN_2159322	SLK	9748	76.3479	69.426	0.0390127	0.00836147	77.7761	182.137	0.0397425	0.0149084	turquoise	STE20-like kinase (yeast) (SLK), mRNA.
ILMN_1738736	SNX4	8723	77.157	68.5387	0.0394262	0.00835699	82.0015	192.489	0.0419016	0.0157446	turquoise	sorting nexin 4 (SNX4), mRNA.
ILMN_1761764	ALKBH7	84266	65.7043	79.6758	0.033574	0.00833888	72.8096	191.366	0.0372047	0.0151529	turquoise	alkB, alkylation repair homolog 7 (E. coli) (ALKBH7), mRNA.
ILMN_1800634	NME4	4833	60.2454	85.0897	0.0307845	0.0083363	75.3297	201.251	0.0384925	0.0158644	turquoise	non-metastatic cells 4, protein expressed in (NME4), nuclear gene encoding mitochondrial protein, mRNA.
ILMN_2383489	CDK5RAP3	80279	67.8088	77.402	0.0346494	0.00832918	69.1979	184.712	0.0353592	0.0145641	turquoise	CDK5 regulatory subunit associated protein 3 (CDK5RAP3), transcript variant 2, mRNA.
ILMN_1660270	C7orf28A	51622	76.1205	68.9334	0.0388965	0.00832017	80.0249	183.642	0.0408916	0.0151237	turquoise	PREDICTED: chromosome 7 open reading frame 28A (C7orf28A), mRNA.
ILMN_1746948	MYL5	4636	68.6692	76.2815	0.035089	0.00831425	80.3131	201.006	0.0410389	0.0161362	turquoise	myosin, light chain 5, regulatory (MYL5), mRNA.
ILMN_1738784	PPP2R5A	5525	66.8957	77.8836	0.0341828	0.00830442	74.2738	194.195	0.0379529	0.0153991	turquoise	protein phosphatase 2, regulatory subunit B', alpha isoform (PPP2R5A), mRNA.
ILMN_2160819	RPS27	6232	63.5577	81.1812	0.0324771	0.00830211	71.2644	189.963	0.0364151	0.0149838	turquoise	ribosomal protein S27 (metallopanstimulin 1) (RPS27), mRNA.
ILMN_1699598	AP2M1	1173	56.9705	87.6608	0.0291111	0.00829593	66.8384	190.854	0.0341535	0.014781	turquoise	adaptor-related protein complex 2, mu 1 subunit (AP2M1), transcript variant 1, mRNA.
ILMN_1658746	PTPLAD1	51495	82.2818	62.1681	0.0420448	0.00828552	88.2091	185.738	0.0450736	0.0157134	turquoise	protein tyrosine phosphatase-like A domain containing 1 (PTPLAD1), mRNA.
ILMN_1808898	NPR2	4882	69.2168	75.1805	0.0353688	0.00828251	77.5507	196.715	0.0396274	0.0157316	turquoise	natriuretic peptide receptor B/guanylate cyclase B (atrionatriuretic peptide receptor B) (NPR2), mRNA.
ILMN_2362293	FBXO38	81545	79.225	64.9682	0.0404829	0.00827081	84.8092	191	0.0433363	0.0158202	turquoise	F-box protein 38 (FBXO38), transcript variant 1, mRNA.
ILMN_2088847	OTUD5	55593	87.9172	56.2558	0.0449245	0.00826964	86.9227	175.172	0.0444163	0.0150335	turquoise	OTU domain containing 5 (OTUD5), mRNA.
ILMN_1698512	LOC730063	730063	85.7764	58.3501	0.0438306	0.00826698	87.5689	185.917	0.0447465	0.0156869	turquoise	PREDICTED: hypothetical protein LOC730063 (LOC730063), mRNA.
ILMN_2223720	ATMIN	23300	77.7115	66.3597	0.0397095	0.00826381	77.7308	178.812	0.0397194	0.0147151	turquoise	ATM interactor (ATMIN), mRNA.
ILMN_1708164	EIF3A	8661	70.4726	73.5849	0.0360105	0.00826302	75.8593	188.4	0.038763	0.0151577	turquoise	eukaryotic translation initiation factor 3, subunit A (EIF3A), mRNA.
ILMN_1811555	C9orf119	375757	64.6915	78.8891	0.0330565	0.00823567	75.9734	200.41	0.0388214	0.0158531	turquoise	chromosome 9 open reading frame 119 (C9orf119), mRNA.
ILMN_3249343	FIGNL2	401720	92.139	51.339	0.0470818	0.00822978	92.6219	174.466	0.0473285	0.0153199	turquoise	fidgetin-like 2 (FIGNL2), mRNA.
ILMN_1790819	LOC728556	728556	60.8572	82.2456	0.0310972	0.00820826	69.5002	185.932	0.0355136	0.0146514	turquoise	PREDICTED: similar to Protein C2orf4 (C21orf19-like protein) (LOC728556), mRNA.
ILMN_1714428	FBXO17	115290	85.8183	57.0685	0.043852	0.00819587	87.6154	184.76	0.0447703	0.0156232	turquoise	F-box protein 17 (FBXO17), transcript variant 2, mRNA.
ILMN_1803744	SELS	55829	78.4992	64.3496	0.040112	0.00819369	80.0975	179.415	0.0409287	0.0148854	turquoise	selenoprotein S (SELS), transcript variant 2, mRNA.
ILMN_2359456	ERGIC3	51614	75.1923	67.6532	0.0384222	0.0081935	80.2791	187.91	0.0410215	0.0153831	turquoise	ERGIC and golgi 3 (ERGIC3), transcript variant 1, mRNA.
ILMN_3300198	LOC729580	729580	55.8821	86.71	0.028555	0.00817896	69.6019	196.96	0.0355656	0.0152897	turquoise	PREDICTED: hypothetical LOC729580 (LOC729580), mRNA.
ILMN_1805646	SS18	6760	78.7569	63.664	0.0402437	0.00816915	78.923	177.151	0.0403286	0.0146882	turquoise	synovial sarcoma translocation, chromosome 18 (SS18), transcript variant 2, mRNA.
ILMN_1753712	STX10	8677	79.4238	62.7108	0.0405845	0.00815273	83.5646	185.069	0.0427004	0.0154086	turquoise	syntaxin 10 (STX10), mRNA.
ILMN_1769082	TXNDC5	81567	58.1569	83.7497	0.0297174	0.00813965	69.5403	187.331	0.0355341	0.0147339	turquoise	thioredoxin domain containing 5 (endoplasmic reticulum) (TXNDC5), transcript variant 1, mRNA.
ILMN_2258774	MRPL43	84545	64.8518	76.8809	0.0331384	0.00812967	75.0548	194.526	0.0383519	0.0154629	turquoise	mitochondrial ribosomal protein L43 (MRPL43), nuclear gene encoding mitochondrial protein, transcript variant 1, mRNA.
ILMN_1807981	SIGIRR	59307	75.1011	66.4392	0.0383756	0.00811864	79.7545	181.2	0.0407535	0.0149681	turquoise	PREDICTED: single immunoglobulin and toll-interleukin 1 receptor (TIR) domain (SIGIRR), mRNA.
ILMN_1725700	MOV10	4343	81.7717	59.7236	0.0417842	0.00811606	82.3992	181.067	0.0421049	0.0151122	turquoise	Mov10, Moloney leukemia virus 10, homolog (mouse) (MOV10), mRNA.
ILMN_1653480	KENAE	202243	77.0585	64.3626	0.0393758	0.0081118	85.3968	187.569	0.0436366	0.0156571	turquoise	Kenae (KENAE), mRNA.
ILMN_2180677	ARMCX1	51309	72.5476	68.6958	0.0370708	0.00810161	76.4152	179.158	0.0390471	0.0146595	turquoise	armadillo repeat containing, X-linked 1 (ARMCX1), mRNA.
ILMN_1651341	LOC401010	401010	89.6197	51.4722	0.0457944	0.00809291	92.6147	179.015	0.0473249	0.0155805	turquoise	PREDICTED: hypothetical LOC401010 (LOC401010), misc RNA.
ILMN_3201221	LOC341315	341315	67.1366	73.8717	0.0343059	0.00808812	75.1479	185.505	0.0383996	0.0149509	turquoise	PREDICTED: misc_RNA (LOC341315), miscRNA.
ILMN_2356909	MOSPD3	64598	76.418	64.5403	0.0390485	0.00808525	81.9613	186.903	0.0418811	0.0154218	turquoise	motile sperm domain containing 3 (MOSPD3), transcript variant 1, mRNA.
ILMN_1808333	PPP1R7	5510	67.5366	72.9414	0.0345103	0.0080577	79.3332	190.406	0.0405382	0.015472	turquoise	protein phosphatase 1, regulatory (inhibitor) subunit 7 (PPP1R7), mRNA.
ILMN_3242416	WASH3P	374666	73.9918	66.3582	0.0378088	0.00805036	84.7127	194.089	0.043287	0.0159918	turquoise	WAS protein family homolog 3 pseudogene (WASH3P), non-coding RNA.
ILMN_2322972	ZFYVE27	118813	54.2452	86.0554	0.0277186	0.00804753	66.003	196.864	0.0337266	0.0150778	turquoise	zinc finger, FYVE domain containing 27 (ZFYVE27), transcript variant 2, mRNA.
ILMN_1695058	SLC38A5	92745	87.7572	52.4614	0.0448427	0.00804282	89.9624	174.601	0.0459696	0.0151751	turquoise	solute carrier family 38, member 5 (SLC38A5), mRNA.
ILMN_2045419	BNIP3L	665	72.334	67.8232	0.0369617	0.0080393	74.4068	171.81	0.0380209	0.0141228	turquoise	BCL2/adenovirus E1B 19kDa interacting protein 3-like (BNIP3L), mRNA.
ILMN_1701837	KLHL2	11275	76.7228	63.43	0.0392043	0.00803905	78.6108	178.511	0.040169	0.0147483	turquoise	kelch-like 2, Mayven (Drosophila) (KLHL2), mRNA.
ILMN_1772489	SDCCAG1	9147	72.1026	67.5835	0.0368434	0.00801228	78.2931	177.859	0.0400067	0.0146926	turquoise	serologically defined colon cancer antigen 1 (SDCCAG1), mRNA.
ILMN_2405233	FAM133B	257415	73.5938	65.9836	0.0376054	0.00800604	77.9965	180.505	0.0398551	0.0148274	turquoise	family with sequence similarity 133, member B (FAM133B), transcript variant 1, mRNA.
ILMN_3276794	LOC440027	440027	57.3531	82.2241	0.0293066	0.00800604	71.0682	194.745	0.0363149	0.0152468	turquoise	PREDICTED: misc_RNA (LOC440027), miscRNA.
ILMN_1765649	IRF3	3661	64.0841	75.4643	0.0327461	0.00800438	69.5888	185.8	0.0355589	0.0146489	turquoise	interferon regulatory factor 3 (IRF3), mRNA.
ILMN_1791867	EPB41L4A	64097	74.4588	64.9236	0.0380474	0.00799486	80.8367	182.587	0.0413065	0.0151098	turquoise	erythrocyte membrane protein band 4.1 like 4A (EPB41L4A), mRNA.
ILMN_3231390	NHP2	55651	65.0593	74.2754	0.0332444	0.00799212	76.4957	188.393	0.0390883	0.0151938	turquoise	NHP2 ribonucleoprotein homolog (yeast) (NHP2), transcript variant 1, mRNA.
ILMN_1778121	CALN1	83698	71.1884	68.1279	0.0363763	0.00799107	77.931	182.435	0.0398217	0.0149344	turquoise	calneuron 1 (CALN1), transcript variant 1, mRNA.
ILMN_1675266	NAGPA	51172	74.7989	64.2805	0.0382212	0.00797748	79.6441	180.61	0.040697	0.014928	turquoise	N-acetylglucosamine-1-phosphodiester alpha-N-acetylglucosaminidase (NAGPA), mRNA.
ILMN_3253304	BRI3P1	730010	59.3792	79.5749	0.0303419	0.00797029	70.7387	192.978	0.0361465	0.0151266	turquoise	PREDICTED: misc_RNA (BRI3P1), miscRNA.
ILMN_1737992	CRAT	1384	62.6556	76.1349	0.0320161	0.00796091	73.8105	189.421	0.0377161	0.0150987	turquoise	carnitine acetyltransferase (CRAT), nuclear gene encoding mitochondrial protein, transcript variant 1, mRNA.
ILMN_1679771	LOC388969	388969	78.3883	60.3502	0.0400553	0.00795793	83.7172	181.849	0.0427784	0.0152327	turquoise	hypothetical LOC388969 (LOC388969), mRNA.
ILMN_1790797	VPS28	51160	70.468	68.2403	0.0360082	0.00795619	77.3847	187.237	0.0395425	0.0151785	turquoise	vacuolar protein sorting 28 homolog (S. cerevisiae) (VPS28), transcript variant 1, mRNA.
ILMN_1678814	UBL5	59286	63.6165	75.0171	0.0325071	0.00795191	73.1009	186.536	0.0373535	0.0148926	turquoise	ubiquitin-like 5 (UBL5), mRNA.
ILMN_2386016	C2orf28	51374	60.4785	78.0147	0.0309037	0.00794386	76.2179	197.171	0.0389463	0.0156814	turquoise	chromosome 2 open reading frame 28 (C2orf28), transcript variant 2, mRNA.
ILMN_1718832	SPHAR	10638	68.1187	70.1532	0.0348077	0.00793116	77.636	190.478	0.0396709	0.0153788	turquoise	S-phase response (cyclin-related) (SPHAR), mRNA.
ILMN_1799598	SIRT5	23408	77.2902	60.9176	0.0394942	0.00792749	79.5671	172.519	0.0406577	0.0144594	turquoise	sirtuin (silent mating type information regulation 2 homolog) 5 (S. cerevisiae) (SIRT5), transcript variant 1, mRNA.
ILMN_1752340	ARF5	381	76.9702	61.1255	0.0393307	0.00792106	81.4788	180.892	0.0416345	0.0150494	turquoise	ADP-ribosylation factor 5 (ARF5), mRNA.
ILMN_1672947	CAST	831	69.5576	68.5274	0.035543	0.00792044	75.2535	177.037	0.0384535	0.0144712	turquoise	calpastatin (CAST), transcript variant 11, mRNA.
ILMN_1671288	ODF2	4957	78.6931	59.2948	0.0402111	0.00791487	85.715	183.586	0.0437992	0.0154469	turquoise	outer dense fiber of sperm tails 2 (ODF2), transcript variant 1, mRNA.
ILMN_1739008	ATG9A	79065	71.7443	66.2266	0.0366604	0.0079139	82.8955	187.248	0.0423584	0.0154952	turquoise	ATG9 autophagy related 9 homolog A (S. cerevisiae) (ATG9A), transcript variant 1, mRNA.
ILMN_1658728	ZBTB25	7597	86.4166	51.4675	0.0441577	0.00790892	87.3945	169.512	0.0446574	0.0147359	turquoise	zinc finger and BTB domain containing 25 (ZBTB25), mRNA.
ILMN_1694533	RMND1	55005	46.2815	91.5826	0.0236492	0.00790778	63.3333	196.211	0.0323624	0.0148872	turquoise	required for meiotic nuclear division 1 homolog (S. cerevisiae) (RMND1), mRNA.
ILMN_1757439	RBM4	5936	70.56	67.2607	0.0360552	0.00790528	77.8185	180.939	0.0397642	0.0148421	turquoise	RNA binding motif protein 4 (RBM4), mRNA.
ILMN_2168992	FBXO30	84085	71.7079	66.0148	0.0366418	0.00789966	78.1657	183.069	0.0399416	0.0149842	turquoise	F-box protein 30 (FBXO30), mRNA.
ILMN_1715392	PRPF3	9129	42.1986	94.9336	0.0215629	0.00786579	51.1656	184.605	0.0261449	0.0135236	turquoise	PRP3 pre-mRNA processing factor 3 homolog (S. cerevisiae) (PRPF3), mRNA.
ILMN_1671291	EIF3I	8668	71.3886	65.6502	0.0364786	0.00786043	77.2199	179.394	0.0394583	0.0147192	turquoise	eukaryotic translation initiation factor 3, subunit I (EIF3I), mRNA.
ILMN_2410975	ATG9A	79065	75.2908	61.5855	0.0384726	0.00785112	83.5776	182.624	0.042707	0.0152691	turquoise	ATG9 autophagy related 9 homolog A (S. cerevisiae) (ATG9A), transcript variant 1, mRNA.
ILMN_1736130	C18orf22	79863	79.4106	57.4579	0.0405777	0.00785067	82.2816	173.378	0.0420447	0.0146644	turquoise	chromosome 18 open reading frame 22 (C18orf22), mRNA.
ILMN_2063584	CLIC4	25932	75.982	60.7611	0.0388257	0.00784347	78.7128	174.769	0.0402211	0.0145395	turquoise	chloride intracellular channel 4 (CLIC4), nuclear gene encoding mitochondrial protein, mRNA.
ILMN_3240389	CPOX	1371	80.5831	56.0384	0.0411769	0.0078365	83.1382	173.684	0.0424825	0.0147311	turquoise	coproporphyrinogen oxidase (CPOX), mRNA.
ILMN_2044226	PPP3CA	5530	79.8644	56.6481	0.0408096	0.00783025	82.4133	175.675	0.0421121	0.0148037	turquoise	protein phosphatase 3 (formerly 2B), catalytic subunit, alpha isoform (PPP3CA), mRNA.
ILMN_1693004	C20orf117	140710	45.8149	90.6599	0.0234108	0.00782808	53.2161	181.669	0.0271927	0.0134728	turquoise	chromosome 20 open reading frame 117 (C20orf117), transcript variant 2, mRNA.
ILMN_1653613	PIGO	84720	74.3333	62.0883	0.0379833	0.00782503	83.0963	186.372	0.0424611	0.0154565	turquoise	phosphatidylinositol glycan anchor biosynthesis, class O (PIGO), transcript variant 2, mRNA.
ILMN_2179652	PRELID1	27166	67.0761	69.276	0.034275	0.00782104	73.0325	173.301	0.0373186	0.0141295	turquoise	PRELI domain containing 1 (PRELID1), mRNA.
ILMN_1740737	DCPS	28960	71.9127	64.2842	0.0367464	0.00781214	74.1391	168.298	0.0378841	0.013906	turquoise	decapping enzyme, scavenger (DCPS), mRNA.
ILMN_3178792	HNRNPA2B1	3181	73.354	62.7248	0.0374829	0.00780537	77.3197	170.338	0.0395093	0.0142055	turquoise	heterogeneous nuclear ribonucleoprotein A2/B1 (HNRNPA2B1), transcript variant B1, mRNA.
ILMN_1675239	NDUFA7	4701	50.505	85.5468	0.0258074	0.00780382	64.6191	188.742	0.0330195	0.0145326	turquoise	NADH dehydrogenase (ubiquinone) 1 alpha subcomplex, 7, 14.5kDa (NDUFA7), mRNA.
ILMN_1669633	ACP1	52	62.6501	73.1869	0.0320133	0.0077915	76.3903	188.031	0.0390344	0.015167	turquoise	acid phosphatase 1, soluble (ACP1), transcript variant 2, mRNA.
ILMN_2348090	MRPL55	128308	59.4011	76.2065	0.0303531	0.00777834	70.1125	186.278	0.0358265	0.0147063	turquoise	mitochondrial ribosomal protein L55 (MRPL55), nuclear gene encoding mitochondrial protein, transcript variant 5, mRNA.
ILMN_1729019	SEPT7	989	71.311	64.1919	0.0364389	0.00777234	74.4324	171.83	0.0380339	0.0141254	turquoise	septin 7 (SEPT7), transcript variant 1, mRNA.
ILMN_1657129	SKAP2	8935	61.2093	74.2836	0.0312771	0.00777176	71.5108	179.137	0.036541	0.014377	turquoise	src kinase associated phosphoprotein 2 (SKAP2), mRNA.
ILMN_1765557	OLFML2B	25903	61.0541	74.2275	0.0311978	0.00775964	65.1038	167.345	0.0332671	0.0133331	turquoise	olfactomedin-like 2B (OLFML2B), mRNA.
ILMN_1801109	NARG1L	79612	66.8904	68.2554	0.0341801	0.00775185	74.2673	175.358	0.0379496	0.0143183	turquoise	NMDA receptor regulated 1-like (NARG1L), transcript variant 1, mRNA.
ILMN_3234456	TSTD1	100131187	80.9434	54.1962	0.041361	0.0077515	84.0189	173.216	0.0429325	0.0147548	turquoise	thiosulfate sulfurtransferase (rhodanese)-like domain containing 1 (TSTD1), transcript variant 3, mRNA.
ILMN_2312719	EXOSC9	5393	71.9763	63.1293	0.0367789	0.00774955	76.2663	170.481	0.038971	0.0141532	turquoise	exosome component 9 (EXOSC9), transcript variant 1, mRNA.
ILMN_1778691	TIA1	7072	68.5034	66.5863	0.0350043	0.00774864	75.9457	178.36	0.0388072	0.0145868	turquoise	TIA1 cytotoxic granule-associated RNA binding protein (TIA1), transcript variant 2, mRNA.
ILMN_1691291	PIGS	94005	62.1221	72.9221	0.0317436	0.00774603	73.396	183.619	0.0375044	0.0147422	turquoise	phosphatidylinositol glycan anchor biosynthesis, class S (PIGS), mRNA.
ILMN_1764383	MCOLN1	57192	66.6646	68.3247	0.0340647	0.00774287	72.785	171.986	0.0371922	0.0140399	turquoise	mucolipin 1 (MCOLN1), mRNA.
ILMN_1671046	HSPB2	3316	73.5652	61.3749	0.0375908	0.00774005	82.3151	180.754	0.0420619	0.0150894	turquoise	heat shock 27kDa protein 2 (HSPB2), mRNA.
ILMN_2401701	PCGF6	84108	72.4441	62.3796	0.0370179	0.00773338	75.5548	170.254	0.0386074	0.0140994	turquoise	polycomb group ring finger 6 (PCGF6), transcript variant 2, mRNA.
ILMN_1702636	TUBB6	84617	57.3972	77.4204	0.0293292	0.00773303	68.5053	179.713	0.0350053	0.0142376	turquoise	tubulin, beta 6 (TUBB6), mRNA.
ILMN_1651259	FLJ36848	647115	66.4629	68.2979	0.0339616	0.00772977	72.032	172.119	0.0368073	0.0140043	turquoise	PREDICTED: hypothetical LOC647115 (FLJ36848), mRNA.
ILMN_1667125	RPS6KL1	83694	71.3386	63.4027	0.036453	0.00772865	79.0764	175.401	0.0404069	0.0145966	turquoise	ribosomal protein S6 kinase-like 1 (RPS6KL1), mRNA.
ILMN_1703969	KIAA0251	23042	64.6099	70.0429	0.0330148	0.00772358	73.4305	176.679	0.037522	0.0143461	turquoise	PREDICTED: KIAA0251 protein (KIAA0251), mRNA.
ILMN_1735453	FAM98A	25940	59.7426	74.7209	0.0305277	0.00771272	64.0444	167.862	0.0327258	0.0133019	turquoise	family with sequence similarity 98, member A (FAM98A), mRNA.
ILMN_1659339	ELP4	26610	69.226	65.17	0.0353735	0.00770885	79.5843	183.084	0.0406665	0.0150664	turquoise	elongation protein 4 homolog (S. cerevisiae) (ELP4), mRNA.
ILMN_2099783	ATP6V1F	9296	51.6101	82.7396	0.0263721	0.00770619	61.0986	175.271	0.0312205	0.013558	turquoise	ATPase, H+ transporting, lysosomal 14kDa, V1 subunit F (ATP6V1F), mRNA.
ILMN_1706005	GALT	2592	79.2797	55.0427	0.0405108	0.00770462	83.6448	174.855	0.0427413	0.0148274	turquoise	galactose-1-phosphate uridylyltransferase (GALT), mRNA.
ILMN_2367215	PRCP	5547	73.8238	60.4141	0.037723	0.00769978	82.2958	177.421	0.042052	0.0148971	turquoise	prolylcarboxypeptidase (angiotensinase C) (PRCP), transcript variant 1, mRNA.
ILMN_3277307	LOC649553	649553	70.0753	64.0988	0.0358075	0.00769612	74.8207	171.747	0.0382323	0.0141429	turquoise	PREDICTED: misc_RNA (LOC649553), miscRNA.
ILMN_1758831	RNF31	55072	76.0289	57.6105	0.0388497	0.00766545	79.1073	171.731	0.0404227	0.0143879	turquoise	ring finger protein 31 (RNF31), mRNA.
ILMN_1760682	STAG3L1	54441	70.2389	63.3912	0.0358911	0.00766492	74.6708	172.817	0.0381557	0.0141957	turquoise	stromal antigen 3-like 1 (STAG3L1), transcript variant 1, mRNA.
ILMN_2086064	SNRPC	6631	63.2668	70.0462	0.0323285	0.00764673	77.5909	186.885	0.0396479	0.0151701	turquoise	small nuclear ribonucleoprotein polypeptide C (SNRPC), mRNA.
ILMN_3301974	LOC728476	728476	83.2563	50.0345	0.0425428	0.00764545	88.5469	171.077	0.0452462	0.0148918	turquoise	PREDICTED: hypothetical LOC728476 (LOC728476), mRNA.
ILMN_1658015	MBNL2	10150	72.6144	60.3108	0.0371049	0.00762448	79.7795	176.271	0.0407662	0.0146868	turquoise	muscleblind-like 2 (Drosophila) (MBNL2), transcript variant 1, mRNA.
ILMN_1789618	FER	2241	62.3148	70.4796	0.031842	0.00761698	73.1811	178.432	0.0373946	0.0144323	turquoise	fer (fps/fes related) tyrosine kinase (FER), mRNA.
ILMN_2145423	DET1	55070	57.3564	75.4151	0.0293083	0.00761566	71.7955	188.492	0.0366865	0.0149299	turquoise	de-etiolated homolog 1 (Arabidopsis) (DET1), mRNA.
ILMN_1676880	CORO2B	10391	64.3644	68.3968	0.0328893	0.00761507	74.1186	181.982	0.0378736	0.0146897	turquoise	coronin, actin binding protein, 2B (CORO2B), mRNA.
ILMN_3251312	TMEM69	51249	74.2686	58.4925	0.0379502	0.00761507	75.8204	162.339	0.0387432	0.0136606	turquoise	transmembrane protein 69 (TMEM69), mRNA.
ILMN_1774659	LOC652388	652388	63.3891	69.3025	0.032391	0.00761108	72.0229	171.601	0.0368027	0.0139741	turquoise	PREDICTED: similar to nodal modulator 2 isoform 2 (LOC652388), mRNA.
ILMN_1678490	RILPL2	196383	78.7801	53.7965	0.0402556	0.00760449	82.988	167.942	0.0424057	0.0143931	turquoise	Rab interacting lysosomal protein-like 2 (RILPL2), mRNA.
ILMN_1730999	TPR	7175	71.9802	60.5399	0.0367809	0.00760125	73.3781	164.189	0.0374952	0.0136267	turquoise	translocated promoter region (to activated MET oncogene) (TPR), mRNA.
ILMN_3238740	CENPBD1	92806	67.0671	65.3225	0.0342704	0.00759376	79.4116	183.61	0.0405782	0.0150867	turquoise	CENPB DNA-binding domains containing 1 (CENPBD1), mRNA.
ILMN_1689868	TMEM80	283232	67.2303	65.068	0.0343537	0.00758852	76.9792	180.178	0.0393353	0.0147504	turquoise	transmembrane protein 80 (TMEM80), transcript variant 1, mRNA.
ILMN_3251620	JMY	133746	59.9084	72.3454	0.0306124	0.00758597	63.9404	162.468	0.0326727	0.0129866	turquoise	junction mediating and regulatory protein, p53 cofactor (JMY), mRNA.
ILMN_2176037	GNA13	10672	56.4769	75.7459	0.0288589	0.00758419	62.0175	166.032	0.0316901	0.0130807	turquoise	guanine nucleotide binding protein (G protein), alpha 13 (GNA13), mRNA.
ILMN_2122103	ETS1	2113	67.8827	64.2386	0.0346871	0.00757837	77.3092	175.42	0.0395039	0.0144964	turquoise	v-ets erythroblastosis virus E26 oncogene homolog 1 (avian) (ETS1), mRNA.
ILMN_1799062	NFKB2	4791	60.6685	71.4471	0.0310007	0.00757804	68.297	175.351	0.0348988	0.0139754	turquoise	nuclear factor of kappa light polypeptide gene enhancer in B-cells 2 (p49/p100) (NFKB2), transcript variant 3, mRNA.
ILMN_1750225	MYCT1	80177	66.7522	65.2212	0.0341094	0.00756989	72.0793	166.235	0.0368315	0.0136695	turquoise	myc target 1 (MYCT1), mRNA.
ILMN_1776347	TCP1	6950	61.4973	70.4509	0.0314243	0.00756844	65.4675	160.75	0.033453	0.0129757	turquoise	t-complex 1 (TCP1), transcript variant 1, mRNA.
ILMN_1755882	C13orf7	79596	70.0076	61.8338	0.0357729	0.00756231	78.8524	174.079	0.0402925	0.0145079	turquoise	chromosome 13 open reading frame 7 (C13orf7), mRNA.
ILMN_1727073	MEA1	4201	59.4281	72.3237	0.0303669	0.00755718	70.8234	181.813	0.0361898	0.014491	turquoise	male-enhanced antigen 1 (MEA1), mRNA.
ILMN_1768662	UCK2	7371	64.124	67.3305	0.0327665	0.00754012	75.1075	173.603	0.0383789	0.0142659	turquoise	uridine-cytidine kinase 2 (UCK2), mRNA.
ILMN_1704876	USP38	84640	61.9531	69.4899	0.0316572	0.00753946	73.0234	180.269	0.0373139	0.0145287	turquoise	ubiquitin specific peptidase 38 (USP38), mRNA.
ILMN_1700690	VAT1	10493	60.5807	70.7919	0.0309559	0.00753542	66.4582	170.471	0.0339592	0.0135901	turquoise	vesicle amine transport protein 1 homolog (T. californica) (VAT1), mRNA.
ILMN_1809034	GATC	283459	52.7116	78.6292	0.0269349	0.0075336	67.0042	179.208	0.0342382	0.0141225	turquoise	glutamyl-tRNA(Gln) amidotransferase, subunit C homolog (bacterial) (GATC), mRNA.
ILMN_2073012	TMEM203	94107	70.6476	60.6621	0.0361	0.00753182	80.1298	173.36	0.0409452	0.01454	turquoise	transmembrane protein 203 (TMEM203), mRNA.
ILMN_1747948	MEOX1	4222	63.8088	67.4422	0.0326054	0.00752845	74.7971	178.49	0.0382203	0.0145283	turquoise	mesenchyme homeobox 1 (MEOX1), transcript variant 3, mRNA.
ILMN_1716480	ACD	65057	50.19	80.921	0.0256464	0.00752042	60.1483	179.154	0.030735	0.0137262	turquoise	adrenocortical dysplasia homolog (mouse) (ACD), transcript variant 2, mRNA.
ILMN_1680403	SSR4	6748	69.8306	61.2011	0.0356825	0.00751587	77.7991	173.197	0.0397542	0.0143969	turquoise	signal sequence receptor, delta (translocon-associated protein delta) (SSR4), mRNA.
ILMN_2074860	RN7SK	125050	74.4837	56.4812	0.0380601	0.00751204	81.7949	172.662	0.041796	0.0145954	turquoise	RNA, 7SK small nuclear (RN7SK), non-coding RNA.
ILMN_1666757	SDHALP1	255812	60.4188	70.4892	0.0308732	0.00750877	75.5045	181.872	0.0385818	0.0147629	turquoise	succinate dehydrogenase complex, subunit A, flavoprotein pseudogene 1 (SDHALP1) on chromosome 3.
ILMN_3298800	LOC729799	729799	77.4175	53.4727	0.0395593	0.00750776	79.8501	163.631	0.0408023	0.0139659	turquoise	PREDICTED: misc_RNA (LOC729799), miscRNA.
ILMN_1689336	HOXA10	3206	73.3065	57.5805	0.0374586	0.00750757	77.4713	165.961	0.0395868	0.0139631	turquoise	homeobox A10 (HOXA10), transcript variant 1, mRNA.
ILMN_1663416	LOC642250	642250	65.4846	65.3594	0.0334617	0.00750511	72.714	170.074	0.0371559	0.0139261	turquoise	hCG39912 (LOC642250), mRNA.
ILMN_1717046	MOBKL2B	79817	44.1102	86.6958	0.0225397	0.00750293	58.2011	184.547	0.0297399	0.0139239	turquoise	MOB1, Mps One Binder kinase activator-like 2B (yeast) (MOBKL2B), mRNA.
ILMN_2312906	MIA3	375056	65.0844	65.7004	0.0332572	0.00750171	74.6811	174.533	0.038161	0.0142947	turquoise	melanoma inhibitory activity family, member 3 (MIA3), mRNA.
ILMN_2225548	ZNF521	25925	59.385	71.3183	0.0303449	0.00749703	68.3929	173.055	0.0349478	0.0138493	turquoise	zinc finger protein 521 (ZNF521), mRNA.
ILMN_2198893	LOC407835	407835	45.0109	85.6556	0.023	0.00749492	58.4476	177.256	0.0298659	0.0135197	turquoise	mitogen-activated protein kinase kinase 2 pseudogene (LOC407835), non-coding RNA.
ILMN_1798081	PTPRF	5792	44.1788	86.4692	0.0225748	0.00749386	55.6703	177.894	0.0284467	0.013397	turquoise	protein tyrosine phosphatase, receptor type, F (PTPRF), transcript variant 2, mRNA.
ILMN_1699358	GNA12	2768	53.4421	77.2055	0.0273082	0.00749384	64.6651	170.716	0.033043	0.0135013	turquoise	guanine nucleotide binding protein (G protein) alpha 12 (GNA12), mRNA.
ILMN_1731353	CHPF	79586	62.4214	68.0668	0.0318965	0.0074847	71.475	176.199	0.0365227	0.0142064	turquoise	chondroitin polymerizing factor (CHPF), mRNA.
ILMN_2352042	MRPL4	51073	45.5844	84.8115	0.023293	0.0074794	60.6811	182.528	0.0310072	0.0139503	turquoise	mitochondrial ribosomal protein L4 (MRPL4), nuclear gene encoding mitochondrial protein, transcript variant 2, mRNA.
ILMN_1699767	PDE8A	5151	65.1622	65.0606	0.033297	0.00746947	68.3732	159.407	0.0349378	0.0130653	turquoise	phosphodiesterase 8A (PDE8A), transcript variant 2, mRNA.
ILMN_1694736	EBF2	64641	76.3306	53.8627	0.0390039	0.00746778	83.3607	167.923	0.0425962	0.0144134	turquoise	early B-cell factor 2 (EBF2), mRNA.
ILMN_1736689	PC	5091	54.3839	75.5937	0.0277894	0.0074554	66.2958	177.212	0.0338762	0.0139674	turquoise	pyruvate carboxylase (PC), nuclear gene encoding mitochondrial protein, transcript variant 3, mRNA.
ILMN_1738704	TRIM26	7726	66.6383	63.3076	0.0340513	0.00745359	70.3476	166.047	0.0359466	0.0135594	turquoise	tripartite motif-containing 26 (TRIM26), mRNA.
ILMN_2129715	COG3	83548	75.5411	54.3703	0.0386004	0.00745161	80.1114	168.966	0.0409358	0.0142869	turquoise	component of oligomeric golgi complex 3 (COG3), mRNA.
ILMN_2185884	DHRS4	10901	62.0798	67.6597	0.0317219	0.00744175	75.3352	182.948	0.0384952	0.0148149	turquoise	dehydrogenase/reductase (SDR family) member 4 (DHRS4), mRNA.
ILMN_1732575	SEC14L1	6397	61.3935	68.2978	0.0313712	0.00743899	72.4482	177.516	0.03702	0.0143378	turquoise	SEC14-like 1 (S. cerevisiae) (SEC14L1), mRNA.
ILMN_1655340	RNF181	51255	62.2601	67.3337	0.0318141	0.00743339	74.5815	179.625	0.0381101	0.0145811	turquoise	ring finger protein 181 (RNF181), mRNA.
ILMN_3188110	C19orf60	55049	70.3348	59.1053	0.0359401	0.00742458	73.7733	159.879	0.0376971	0.0134021	turquoise	chromosome 19 open reading frame 60 (C19orf60), transcript variant 2, mRNA.
ILMN_1727738	RAB33B	83452	69.0383	60.339	0.0352776	0.00742098	70.4937	158.734	0.0360213	0.0131483	turquoise	RAB33B, member RAS oncogene family (RAB33B), mRNA.
ILMN_1724753	NIN	51199	75.4212	53.9049	0.0385392	0.00741804	78.8482	163.745	0.0402903	0.013915	turquoise	ninein (GSK3B interacting protein) (NIN), transcript variant 2, mRNA.
ILMN_1772189	ABCD1	215	44.435	84.865	0.0227057	0.00741654	59.8314	183.098	0.030573	0.0139342	turquoise	ATP-binding cassette, sub-family D (ALD), member 1 (ABCD1), mRNA.
ILMN_1677483	EXOSC1	51013	65.2787	63.8545	0.0333565	0.00740698	70.9573	165.867	0.0362582	0.0135841	turquoise	PREDICTED: exosome component 1 (EXOSC1), mRNA.
ILMN_1783843	MIIP	60672	72.3552	56.6989	0.0369725	0.00740243	78.5455	169.263	0.0401357	0.0142141	turquoise	migration and invasion inhibitory protein (MIIP), mRNA.
ILMN_1652486	THAP7	80764	77.6583	51.2497	0.0396823	0.00739406	84.583	171.282	0.0432207	0.0146762	turquoise	THAP domain containing 7 (THAP7), transcript variant 1, mRNA.
ILMN_1801698	ACSM5	54988	57.7821	71.0866	0.0295258	0.0073918	70.309	176.276	0.0359269	0.0141439	turquoise	acyl-CoA synthetase medium-chain family member 5 (ACSM5), mRNA.
ILMN_1700681	CD99L2	83692	66.0119	62.8238	0.0337312	0.00738991	73.3745	164.436	0.0374934	0.0136406	turquoise	CD99 molecule-like 2 (CD99L2), transcript variant 3, mRNA.
ILMN_1670322	FCHO2	115548	65.6889	63.1055	0.0335661	0.00738754	73.2282	168.9	0.0374186	0.0138883	turquoise	FCH domain only 2 (FCHO2), mRNA.
ILMN_2148459	B2M	567	60.1335	68.108	0.0307274	0.00735583	70.5259	172.226	0.0360378	0.0139241	turquoise	beta-2-microglobulin (B2M), mRNA.
ILMN_1731354	PARL	55486	69.4847	58.7047	0.0355057	0.00735284	79.651	175.234	0.0407006	0.01462	turquoise	presenilin associated, rhomboid-like (PARL), nuclear gene encoding mitochondrial protein, transcript variant 2, mRNA.
ILMN_2093027	MYO1B	4430	64.1497	64.0219	0.0327796	0.00735182	69.8655	162.732	0.0357003	0.0133416	turquoise	myosin IB (MYO1B), mRNA.
ILMN_1810826	MAK10	60560	60.6981	67.2291	0.0310159	0.0073378	74.6259	177.774	0.0381328	0.0144774	turquoise	MAK10 homolog, amino-acid N-acetyltransferase subunit (S. cerevisiae) (MAK10), mRNA.
ILMN_1693401	KLHL28	54813	52.7117	75.1162	0.026935	0.0073321	65.7011	174.291	0.0335724	0.0137658	turquoise	kelch-like 28 (Drosophila) (KLHL28), mRNA.
ILMN_1789567	MAGED2	10916	60.1173	67.6268	0.0307191	0.00732729	70.2083	168.633	0.0358755	0.0136997	turquoise	melanoma antigen family D, 2 (MAGED2), transcript variant 1, mRNA.
ILMN_1679041	SLC3A2	6520	62.1959	65.4419	0.0317812	0.0073212	70.768	168.387	0.0361615	0.0137177	turquoise	solute carrier family 3 (activators of dibasic and neutral amino acid transport), member 2 (SLC3A2), transcript variant 6, mRNA.
ILMN_1813240	EIF1AX	1964	70.1775	57.3751	0.0358597	0.00731631	72.458	157.772	0.0370251	0.0132058	turquoise	eukaryotic translation initiation factor 1A, X-linked (EIF1AX), mRNA.
ILMN_2376408	DPM3	54344	68.241	59.039	0.0348702	0.00730068	76.6892	170.712	0.0391871	0.0141907	turquoise	dolichyl-phosphate mannosyltransferase polypeptide 3 (DPM3), transcript variant 1, mRNA.
ILMN_1699632	RANBP3	8498	73.7791	53.4024	0.0377001	0.00729502	81.1242	165.001	0.0414534	0.0141175	turquoise	RAN binding protein 3 (RANBP3), transcript variant RANBP3-a, mRNA.
ILMN_3267017	LOC100129028	100129028	63.6106	63.0748	0.0325041	0.00726657	68.9431	159.639	0.035229	0.0131113	turquoise	PREDICTED: similar to 60S acidic ribosomal protein P1 (LOC100129028), mRNA.
ILMN_1749419	PRKAG2	51422	56.4978	70.1561	0.0288696	0.00726476	65.3897	166.4	0.0334132	0.0132953	turquoise	protein kinase, AMP-activated, gamma 2 non-catalytic subunit (PRKAG2), transcript variant a, mRNA.
ILMN_1812445	PRPSAP2	5636	69.7657	56.7795	0.0356493	0.00725853	81.2546	173.233	0.04152	0.0145972	turquoise	phosphoribosyl pyrophosphate synthetase-associated protein 2 (PRPSAP2), mRNA.
ILMN_1741736	DDX28	55794	67.6355	58.8908	0.0345608	0.00725745	78.8347	170.846	0.0402835	0.0143215	turquoise	DEAD (Asp-Glu-Ala-Asp) box polypeptide 28 (DDX28), nuclear gene encoding mitochondrial protein, mRNA.
ILMN_1653599	ATP5D	513	49.6227	76.8764	0.0253565	0.00725588	60.3448	166.326	0.0308354	0.0130017	turquoise	ATP synthase, H+ transporting, mitochondrial F1 complex, delta subunit (ATP5D), nuclear gene encoding mitochondrial protein, transcript variant 1, mRNA.
ILMN_1807448	FAM8A1	51439	71.7035	54.7676	0.0366395	0.00725428	80.7602	169.734	0.0412673	0.0143681	turquoise	family with sequence similarity 8, member A1 (FAM8A1), mRNA.
ILMN_2043109	TOP1P2	7152	75.9091	50.5476	0.0387885	0.00725345	80.8387	164.428	0.0413074	0.0140683	turquoise	topoisomerase (DNA) I pseudogene 2 (TOP1P2), non-coding RNA.
ILMN_1812191	C12orf57	113246	69.7284	56.7022	0.0356303	0.00725196	73.2182	159.827	0.0374135	0.0133673	turquoise	chromosome 12 open reading frame 57 (C12orf57), mRNA.
ILMN_2304624	EIF4H	7458	71.3078	55.0369	0.0364373	0.00724703	75.0133	157.668	0.0383308	0.0133464	turquoise	eukaryotic translation initiation factor 4H (EIF4H), transcript variant 1, mRNA.
ILMN_2103591	MORC2	22880	56.2106	69.9595	0.0287229	0.00723702	65.1379	168.497	0.0332846	0.0134011	turquoise	MORC family CW-type zinc finger 2 (MORC2), mRNA.
ILMN_1697701	PLEKHJ1	55111	70.6321	55.5163	0.036092	0.00723577	78.3397	164.455	0.0400305	0.0139265	turquoise	pleckstrin homology domain containing, family J member 1 (PLEKHJ1), mRNA.
ILMN_1707529	ARG99	83857	50.0624	76.0374	0.0255812	0.00723298	64.2612	170.206	0.0328366	0.0134488	turquoise	ARG99 protein (ARG99), transcript variant 1, mRNA.
ILMN_1685079	TELO2	9894	59.7661	66.1876	0.0305397	0.0072246	71.7112	169.54	0.0366434	0.013838	turquoise	TEL2, telomere maintenance 2, homolog (S. cerevisiae) (TELO2), mRNA.
ILMN_1661776	CENPJ	55835	55.3495	70.583	0.0282829	0.00722339	67.936	170.908	0.0347144	0.0136999	turquoise	centromere protein J (CENPJ), mRNA.
ILMN_2117223	ROD1	9991	52.6767	73.2491	0.0269171	0.007223	61.3854	164.255	0.0313671	0.0129425	turquoise	ROD1 regulator of differentiation 1 (S. pombe) (ROD1), mRNA.
ILMN_1724233	LOC145783	145783	65.4525	60.131	0.0334453	0.00720337	73.0043	162.745	0.0373042	0.0135224	turquoise	PREDICTED: hypothetical protein LOC145783, transcript variant 2 (LOC145783), mRNA.
ILMN_1782488	RNASEH2B	79621	68.0919	57.4848	0.034794	0.00720298	71.1136	157.782	0.0363381	0.0131292	turquoise	ribonuclease H2, subunit B (RNASEH2B), mRNA.
ILMN_1812557	CDK5RAP3	80279	48.431	77.1025	0.0247475	0.00720049	53.9626	160.464	0.0275741	0.0122993	turquoise	CDK5 regulatory subunit associated protein 3 (CDK5RAP3), mRNA.
ILMN_1706273	HCCA2	81532	66.144	59.2579	0.0337987	0.00719295	70.644	154.801	0.0360981	0.0129314	turquoise	HCCA2 protein (HCCA2), mRNA.
ILMN_1703686	BRF1	2972	57.9794	67.4173	0.0296267	0.00719265	68.3537	172.398	0.0349278	0.0138093	turquoise	BRF1 homolog, subunit of RNA polymerase III transcription initiation factor IIIB (S. cerevisiae) (BRF1), transcript variant 1, mRNA.
ILMN_2321064	BAX	581	64.8877	60.3964	0.0331567	0.00718619	69.5139	155.167	0.0355207	0.0128875	turquoise	BCL2-associated X protein (BAX), transcript variant sigma, mRNA.
ILMN_1654065	ATOH8	84913	70.7512	54.2747	0.0361529	0.00717138	75.2303	158.373	0.0384416	0.0133993	turquoise	atonal homolog 8 (Drosophila) (ATOH8), mRNA.
ILMN_1670638	PITPNC1	26207	54.66	70.1895	0.0279305	0.00716126	69.0383	175.261	0.0352776	0.0140128	turquoise	phosphatidylinositol transfer protein, cytoplasmic 1 (PITPNC1), transcript variant 2, mRNA.
ILMN_1715908	NCAPH2	29781	67.5507	57.1722	0.0345175	0.007154	75.0862	166.414	0.038368	0.0138523	turquoise	non-SMC condensin II complex, subunit H2 (NCAPH2), transcript variant 2, mRNA.
ILMN_1713162	GSTM2	2946	54.8714	69.6686	0.0280385	0.00714351	68.2539	177.363	0.0348768	0.0140884	turquoise	glutathione S-transferase M2 (muscle) (GSTM2), mRNA.
ILMN_2344455	G3BP1	10146	68.8307	55.4695	0.0351716	0.00712976	74.6932	157.077	0.0381672	0.0132942	turquoise	GTPase activating protein (SH3 domain) binding protein 1 (G3BP1), transcript variant 1, mRNA.
ILMN_1732426	CRHR1	1394	75.0783	49.1389	0.038364	0.007125	82.3075	158.815	0.042058	0.0138306	turquoise	corticotropin releasing hormone receptor 1 (CRHR1), mRNA.
ILMN_3235477	RRP1	8568	76.1329	47.9706	0.0389029	0.00711847	80.7133	155.687	0.0412434	0.0135597	turquoise	ribosomal RNA processing 1 homolog (S. cerevisiae) (RRP1), mRNA.
ILMN_1787248	SIVA	10572	63.6273	60.4129	0.0325127	0.00711485	71.9211	164.293	0.0367507	0.0135491	turquoise	CD27-binding (Siva) protein (SIVA), transcript variant 1, mRNA.
ILMN_1789086	LOC642334	642334	71.0412	52.6587	0.0363011	0.00709533	80.7451	163.878	0.0412596	0.0140314	turquoise	PREDICTED: similar to hypothetical protein LOC284701, transcript variant 1 (LOC642334), mRNA.
ILMN_1754988	N6AMT1	29104	58.0268	65.6703	0.0296509	0.00709516	71.1903	170.618	0.0363773	0.0138699	turquoise	N-6 adenine-specific DNA methyltransferase 1 (putative) (N6AMT1), transcript variant 1, mRNA.
ILMN_3279306	LOC100132742	100132742	58.3764	65.3156	0.0298296	0.00709487	69.4014	165.139	0.0354632	0.013453	turquoise	PREDICTED: hypothetical protein LOC100132742, transcript variant 2 (LOC100132742), mRNA.
ILMN_1783852	CD164	8763	60.2691	63.2899	0.0307967	0.00708724	63.6821	150.876	0.0325407	0.0123069	turquoise	CD164 molecule, sialomucin (CD164), mRNA.
ILMN_2412380	TSC22D1	8848	51.6697	71.8272	0.0264025	0.00708368	63.8132	165.63	0.0326077	0.0131606	turquoise	TSC22 domain family, member 1 (TSC22D1), transcript variant 1, mRNA.
ILMN_1798546	HDAC6	10013	57.7938	65.6522	0.0295319	0.00708076	65.9984	163.576	0.0337243	0.0131682	turquoise	histone deacetylase 6 (HDAC6), mRNA.
ILMN_1773307	NAP1L5	266812	53.0707	70.3338	0.0271184	0.00707838	67.317	164.858	0.034398	0.0133174	turquoise	nucleosome assembly protein 1-like 5 (NAP1L5), mRNA.
ILMN_1810085	ABCF3	55324	60.488	62.6782	0.0309085	0.00706471	72.859	170.687	0.03723	0.0139696	turquoise	ATP-binding cassette, sub-family F (GCN20), member 3 (ABCF3), mRNA.
ILMN_1743352	TBCC	6903	60.6723	62.3673	0.0310027	0.00705745	69.6637	160.339	0.0355972	0.0131927	turquoise	tubulin folding cofactor C (TBCC), mRNA.
ILMN_1735432	ISCU	23479	64.6345	58.1041	0.0330273	0.00704018	71.1637	159.126	0.0363636	0.0132093	turquoise	iron-sulfur cluster scaffold homolog (E. coli) (ISCU), nuclear gene encoding mitochondrial protein, transcript variant 1, mRNA.
ILMN_1719199	TULP3	7289	60.9403	61.7542	0.0311397	0.00703766	67.6632	159.905	0.034575	0.0130532	turquoise	tubby like protein 3 (TULP3), mRNA.
ILMN_1675669	IBTK	25998	65.0942	57.5078	0.0332623	0.00703235	69.1896	151.199	0.0353549	0.0126413	turquoise	inhibitor of Bruton agammaglobulinemia tyrosine kinase (IBTK), mRNA.
ILMN_1703015	ZRANB2	9406	49.958	72.6202	0.0255279	0.00703099	60.5506	160.385	0.0309405	0.0126727	turquoise	zinc finger, RAN-binding domain containing 2 (ZRANB2), transcript variant 2, mRNA.
ILMN_1811328	DPP7	29952	68.5878	53.8779	0.0350474	0.00702453	74.8256	156.487	0.0382349	0.0132679	turquoise	dipeptidyl-peptidase 7 (DPP7), mRNA.
ILMN_1700044	SAP130	79595	56.9955	65.3195	0.0291239	0.00701588	66.9848	164.428	0.0342283	0.0132737	turquoise	Sin3A-associated protein, 130kDa (SAP130), mRNA.
ILMN_2235454	COMMD5	28991	66.3218	55.8117	0.0338895	0.00700548	75.8175	160.093	0.0387417	0.0135317	turquoise	COMM domain containing 5 (COMMD5), transcript variant 1, mRNA.
ILMN_1654563	EFNB1	1947	49.2502	72.8434	0.0251662	0.00700319	62.6679	169.386	0.0320224	0.0133104	turquoise	ephrin-B1 (EFNB1), mRNA.
ILMN_1673917	GTF2I	2969	44.1816	77.8585	0.0225762	0.00700012	59.2213	165.147	0.0302613	0.0128696	turquoise	general transcription factor II, i (GTF2I), transcript variant 3, mRNA.
ILMN_2180606	NAT13	80218	53.0965	68.8318	0.0271316	0.0069937	60.8864	151.156	0.0311121	0.0121626	turquoise	N-acetyltransferase 13 (GCN5-related) (NAT13), mRNA.
ILMN_2177965	RPS19BP1	91582	59.6057	62.2941	0.0304577	0.00699208	66.5045	154.042	0.0339829	0.0126504	turquoise	ribosomal protein S19 binding protein 1 (RPS19BP1), mRNA.
ILMN_1703228	AGFG2	3268	78.9224	42.9737	0.0403283	0.00699186	83.0255	152.557	0.0424249	0.0135128	turquoise	ArfGAP with FG repeats 2 (AGFG2), mRNA.
ILMN_1717855	PFDN1	5201	57.509	64.2478	0.0293863	0.00698387	70.586	167.427	0.0360685	0.0136522	turquoise	prefoldin subunit 1 (PFDN1), mRNA.
ILMN_1748911	SNAP23	8773	63.6528	58.0469	0.0325257	0.0069806	69.1541	154.959	0.0353368	0.0128549	turquoise	synaptosomal-associated protein, 23kDa (SNAP23), transcript variant 1, mRNA.
ILMN_1761969	DERL2	51009	59.1876	62.4582	0.030244	0.0069775	68.2876	159.297	0.034894	0.0130541	turquoise	Der1-like domain family, member 2 (DERL2), mRNA.
ILMN_1705407	NOP56	10528	60.1204	61.4869	0.0307207	0.0069753	74.5676	169.968	0.038103	0.0140263	turquoise	NOP56 ribonucleoprotein homolog (yeast) (NOP56), transcript variant 1, mRNA.
ILMN_2116366	RPL12	6136	54.8537	66.7371	0.0280295	0.00697435	64.7351	160.832	0.0330788	0.0129384	turquoise	ribosomal protein L12 (RPL12), mRNA.
ILMN_2214603	PPP2R3C	55012	67.195	54.3266	0.0343357	0.00697038	70.6669	149.501	0.0361098	0.0126287	turquoise	protein phosphatase 2 (formerly 2A), regulatory subunit B'', gamma (PPP2R3C), mRNA.
ILMN_1692916	LOC646135	646135	55.3014	66.1266	0.0282583	0.00696501	65.8101	162.796	0.033628	0.0131126	turquoise	PREDICTED: hypothetical protein LOC646135 (LOC646135), mRNA.
ILMN_2257432	RAD51	5888	77.186	44.2326	0.039441	0.00696448	83.3273	151.554	0.0425791	0.0134726	turquoise	RAD51 homolog (RecA homolog, E. coli) (S. cerevisiae) (RAD51), transcript variant 1, mRNA.
ILMN_2262177	SULT1A3	6818	76.5786	44.7854	0.0391306	0.00696134	84.0427	155.122	0.0429447	0.0137183	turquoise	sulfotransferase family, cytosolic, 1A, phenol-preferring, member 3 (SULT1A3), transcript variant 1, mRNA.
ILMN_1797005	PGLS	25796	57.5539	63.7914	0.0294093	0.00696027	67.3496	161.867	0.0344147	0.0131477	turquoise	6-phosphogluconolactonase (PGLS), mRNA.
ILMN_2140700	CRIPAK	285464	54.4066	66.8935	0.027801	0.00695768	59.915	150.84	0.0306157	0.0120887	turquoise	cysteine-rich PAK1 inhibitor (CRIPAK), mRNA.
ILMN_3234993	ROMO1	140823	64.3412	56.8858	0.0328775	0.00695348	75.6104	159.515	0.0386359	0.0134866	turquoise	reactive oxygen species modulator 1 (ROMO1), nuclear gene encoding mitochondrial protein, mRNA.
ILMN_1759954	PTMA	5757	59.7569	61.2666	0.030535	0.00694181	66.7596	155.028	0.0341132	0.0127215	turquoise	prothymosin, alpha (PTMA), transcript variant 1, mRNA.
ILMN_3268246	LOC100130701	100130701	68.2345	52.6737	0.0348669	0.00693519	75.9284	157.853	0.0387984	0.0134095	turquoise	PREDICTED: similar to hCG1657343 (LOC100130701), mRNA.
ILMN_1653404	NKIRAS2	28511	52.2696	68.4932	0.026709	0.00692686	68.3251	170.522	0.0349132	0.0137001	turquoise	NFKB inhibitor interacting Ras-like 2 (NKIRAS2), transcript variant 2, mRNA.
ILMN_1669338	CYP4X1	260293	71.2782	49.462	0.0364222	0.00692556	77.8871	151.681	0.0397992	0.0131679	turquoise	cytochrome P450, family 4, subfamily X, polypeptide 1 (CYP4X1), mRNA.
ILMN_2337941	COPS8	10920	70.4963	50.2252	0.0360226	0.00692449	73.3266	149.364	0.0374689	0.0127734	turquoise	COP9 constitutive photomorphogenic homolog subunit 8 (Arabidopsis) (COPS8), transcript variant 2, mRNA.
ILMN_1762439	C19orf6	91304	51.806	68.8302	0.0264722	0.0069196	60.8084	150.98	0.0310723	0.012148	turquoise	chromosome 19 open reading frame 6 (C19orf6), transcript variant 1, mRNA.
ILMN_1787109	CLK2	1196	43.9665	76.6471	0.0224663	0.0069183	56.0606	166.606	0.0286462	0.012772	turquoise	PREDICTED: CDC-like kinase 2, transcript variant 3 (CLK2), mRNA.
ILMN_2212690	ZC3H7A	29066	65.1427	55.337	0.033287	0.00691062	73.0941	155.881	0.0373501	0.0131338	turquoise	zinc finger CCCH-type containing 7A (ZC3H7A), mRNA.
ILMN_2109156	RANBP1	5902	61.8278	58.6364	0.0315931	0.00690972	72.4489	163.503	0.0370204	0.013534	turquoise	RAN binding protein 1 (RANBP1), mRNA.
ILMN_2307744	CD46	4179	50.8525	69.4782	0.0259849	0.00690207	58.0798	149.795	0.029678	0.0119235	turquoise	CD46 molecule, complement regulatory protein (CD46), transcript variant m, mRNA.
ILMN_1678862	FUT11	170384	63.1203	56.8857	0.0322536	0.00688344	74.5309	158.352	0.0380843	0.013358	turquoise	fucosyltransferase 11 (alpha (1,3) fucosyltransferase) (FUT11), mRNA.
ILMN_2204726	UBR5	51366	44.9392	74.9573	0.0229633	0.00687716	57.2956	159.369	0.0292772	0.0124277	turquoise	ubiquitin protein ligase E3 component n-recognin 5 (UBR5), mRNA.
ILMN_1712231	SH3YL1	26751	64.8321	55.0133	0.0331283	0.00687424	72.9863	155.639	0.037295	0.0131138	turquoise	SH3 domain containing, Ysc84-like 1 (S. cerevisiae) (SH3YL1), mRNA.
ILMN_1732615	ASMTL	8623	57.8035	61.9748	0.0295368	0.00687039	63.7601	152.135	0.0325806	0.0123836	turquoise	PREDICTED: acetylserotonin O-methyltransferase-like (ASMTL), mRNA.
ILMN_1704404	PSMD13	5719	76.8182	42.7645	0.039253	0.00685917	83.8102	152.49	0.0428259	0.013554	turquoise	proteasome (prosome, macropain) 26S subunit, non-ATPase, 13 (PSMD13), transcript variant 2, mRNA.
ILMN_1807649	SPOPL	339745	58.8454	60.7248	0.0300692	0.00685845	72.2117	167.262	0.0368992	0.013736	turquoise	speckle-type POZ protein-like (SPOPL), mRNA.
ILMN_2398587	ZNRD1	30834	56.812	62.749	0.0290302	0.00685792	69.5143	160.648	0.0355208	0.0132019	turquoise	zinc ribbon domain containing 1 (ZNRD1), transcript variant b, mRNA.
ILMN_1738677	PRPF8	10594	59.2598	60.1007	0.0302809	0.00684642	68.2606	160.573	0.0348802	0.0131257	turquoise	PRP8 pre-mRNA processing factor 8 homolog (S. cerevisiae) (PRPF8), mRNA.
ILMN_1695759	AMDHD2	51005	66.2184	52.7051	0.0338367	0.00682136	74.704	157.216	0.0381727	0.0133027	turquoise	amidohydrolase domain containing 2 (AMDHD2), mRNA.
ILMN_1740395	RAVER1	125950	53.4877	65.4276	0.0273315	0.00682088	66.4467	166.81	0.0339534	0.0133794	turquoise	RAVER1 (RAVER1), mRNA.
ILMN_1658624	UBXN6	80700	62.8416	55.9307	0.0321112	0.00681268	70.7416	152.377	0.036148	0.0127979	turquoise	UBX domain protein 6 (UBXN6), mRNA.
ILMN_1815083	WHSC2	7469	65.4254	53.3206	0.0334315	0.00681117	73.6112	153.759	0.0376143	0.0130418	turquoise	Wolf-Hirschhorn syndrome candidate 2 (WHSC2), mRNA.
ILMN_3284003	LOC441896	441896	68.4114	50.3033	0.0349573	0.00680938	77.7388	153.934	0.0397234	0.0132886	turquoise	PREDICTED: misc_RNA (LOC441896), partial miscRNA.
ILMN_1810584	IL1R1	3554	44.0875	74.5441	0.0225281	0.00680461	53.8945	153.173	0.0275393	0.0118772	turquoise	interleukin 1 receptor, type I (IL1R1), mRNA.
ILMN_1789775	WDR74	54663	66.0299	52.5868	0.0337404	0.00680376	74.4717	156.76	0.038054	0.0132633	turquoise	PREDICTED: WD repeat domain 74 (WDR74), mRNA.
ILMN_1658182	MEX3C	51320	70.794	47.6709	0.0361747	0.00679505	74.5879	147.896	0.0381134	0.0127615	turquoise	mex-3 homolog C (C. elegans) (MEX3C), mRNA.
ILMN_1673172	IFT52	51098	70.5037	47.8854	0.0360264	0.0067907	74.112	146.87	0.0378702	0.0126753	turquoise	intraflagellar transport 52 homolog (Chlamydomonas) (IFT52), mRNA.
ILMN_1772409	FAHD2A	51011	59.7317	58.6333	0.0305221	0.00678932	70.5018	160.846	0.0360254	0.0132699	turquoise	fumarylacetoacetate hydrolase domain containing 2A (FAHD2A), mRNA.
ILMN_2283196	ZSWIM3	140831	73.766	44.5006	0.0376934	0.00678368	81.7302	153.463	0.041763	0.0134905	turquoise	zinc finger, SWIM-type containing 3 (ZSWIM3), mRNA.
ILMN_1701165	BCL7C	9274	62.1724	55.8945	0.0317692	0.00677222	75.2163	157.957	0.0384345	0.0133746	turquoise	PREDICTED: B-cell CLL/lymphoma 7C, transcript variant 2 (BCL7C), mRNA.
ILMN_1761566	C5orf32	84418	56.5102	61.3061	0.028876	0.00675785	70.0845	160.045	0.0358122	0.0132	turquoise	chromosome 5 open reading frame 32 (C5orf32), mRNA.
ILMN_1657237	NUBP2	10101	62.2281	55.5195	0.0317977	0.0067539	72.792	157.643	0.0371957	0.0132175	turquoise	nucleotide binding protein 2 (MinD homolog, E. coli) (NUBP2), mRNA.
ILMN_3247592	ZNF830	91603	65.3372	52.2946	0.0333864	0.00674727	77.8202	159.39	0.0397651	0.0136062	turquoise	zinc finger protein 830 (ZNF830), mRNA.
ILMN_1770667	HECA	51696	53.1324	64.4511	0.0271499	0.00674449	66.0751	158.42	0.0337635	0.0128769	turquoise	headcase homolog (Drosophila) (HECA), mRNA.
ILMN_1712887	SLC10A3	8273	61.9327	55.6314	0.0316468	0.00674338	69.9843	153.989	0.035761	0.0128469	turquoise	solute carrier family 10 (sodium/bile acid cotransporter family), member 3 (SLC10A3), mRNA.
ILMN_3248848	LOC100134407	100134407	53.9262	63.3707	0.0275555	0.00672806	69.8357	164.11	0.0356851	0.0134189	turquoise	PREDICTED: hypothetical protein LOC100134407 (LOC100134407), mRNA.
ILMN_1815032	SOX7	83595	72.805	44.2778	0.0372023	0.00671577	79.4573	147.415	0.0406016	0.0130132	turquoise	SRY (sex determining region Y)-box 7 (SOX7), mRNA.
ILMN_2048822	NUDCD2	134492	69.544	47.5318	0.035536	0.00671537	74.048	147.713	0.0378375	0.01272	turquoise	NudC domain containing 2 (NUDCD2), mRNA.
ILMN_1651699	EPS8	2059	60.4787	56.4641	0.0309038	0.00670774	66.5687	147.397	0.0340157	0.0122729	turquoise	epidermal growth factor receptor pathway substrate 8 (EPS8), mRNA.
ILMN_1693862	MGC70857	414919	40.4013	76.3018	0.0206445	0.00669399	54.2073	163.592	0.0276992	0.0124928	turquoise	similar to RIKEN cDNA C030006K11 gene (MGC70857), mRNA.
ILMN_1769478	LOC202051	202051	48.4484	68.2308	0.0247564	0.00669262	63.5753	164.205	0.0324861	0.0130653	turquoise	PREDICTED: hypothetical protein LOC202051, transcript variant 3 (LOC202051), mRNA.
ILMN_1693341	SNRPN	6638	57.9047	58.7703	0.0295885	0.00669238	71.8837	157.756	0.0367316	0.013172	turquoise	small nuclear ribonucleoprotein polypeptide N (SNRPN), transcript variant 3, mRNA.
ILMN_1768399	ARFIP1	27236	53.5944	63.0584	0.027386	0.00669111	68.5459	161.128	0.035026	0.0131739	turquoise	ADP-ribosylation factor interacting protein 1 (ARFIP1), transcript variant 1, mRNA.
ILMN_1757781	SAP30L	79685	48.0367	68.5582	0.0245461	0.00668778	61.3852	161.004	0.031367	0.0127561	turquoise	SAP30-like (SAP30L), mRNA.
ILMN_1791575	HNRPLL	92906	63.3638	53.2016	0.032378	0.00668609	69.0135	144.432	0.035265	0.012243	turquoise	heterogeneous nuclear ribonucleoprotein L-like (HNRPLL), mRNA.
ILMN_1788961	PPP2R2A	5520	55.1932	61.0239	0.028203	0.00666612	67.206	159.307	0.0343414	0.0129926	turquoise	protein phosphatase 2 (formerly 2A), regulatory subunit B, alpha isoform (PPP2R2A), mRNA.
ILMN_3236249	LOC727877	727877	55.2758	60.7394	0.0282452	0.00665454	60.2733	141.009	0.0307988	0.0115454	turquoise	PREDICTED: hypothetical LOC727877, transcript variant 2 (LOC727877), mRNA.
ILMN_2154053	FVT1	2531	46.8189	69.1326	0.0239238	0.00665088	57.7619	152.197	0.0295155	0.0120431	turquoise	follicular lymphoma variant translocation 1 (FVT1), mRNA.
ILMN_2053490	FAM53B	9679	69.1074	46.5296	0.0353129	0.00663285	79.6383	152.466	0.0406941	0.0133133	turquoise	family with sequence similarity 53, member B (FAM53B), mRNA.
ILMN_1679543	KPTN	11133	62.4971	52.9688	0.0319351	0.00662303	73.0706	151.709	0.0373381	0.0128932	turquoise	kaptin (actin binding protein) (KPTN), mRNA.
ILMN_1809582	VPS13C	54832	39.0891	76.3518	0.019974	0.00662159	55.2087	157.898	0.0282109	0.0122236	turquoise	vacuolar protein sorting 13 homolog C (S. cerevisiae) (VPS13C), transcript variant 1A, mRNA.
ILMN_1706225	N4BP1	9683	64.0221	51.3394	0.0327144	0.00661704	75.6671	153.948	0.0386648	0.0131705	turquoise	NEDD4 binding protein 1 (N4BP1), mRNA.
ILMN_1716758	PCDH1	5097	67.5535	47.7983	0.0345189	0.00661649	78.8893	153.833	0.0403114	0.0133487	turquoise	protocadherin 1 (PCDH1), transcript variant 1, mRNA.
ILMN_1656285	METTL7A	25840	55.9156	59.2979	0.0285721	0.00660855	61.4406	141.926	0.0313953	0.011665	turquoise	methyltransferase like 7A (METTL7A), mRNA.
ILMN_2186678	C6orf211	79624	58.4137	56.7418	0.0298486	0.00660522	63.1022	141.842	0.0322444	0.0117554	turquoise	chromosome 6 open reading frame 211 (C6orf211), mRNA.
ILMN_1666615	PREPL	9581	66.4075	48.5041	0.0339333	0.00659123	71.5234	142.929	0.0365475	0.0123008	turquoise	prolyl endopeptidase-like (PREPL), mRNA.
ILMN_2050112	LOC388524	388524	54.361	60.3466	0.0277777	0.00657954	66.7026	156.254	0.0340841	0.0127886	turquoise	similar to Laminin receptor 1 (LOC388524), mRNA.
ILMN_1690066	TIGD2	166815	45.7458	68.9525	0.0233755	0.006579	63.3161	165.407	0.0323537	0.0131194	turquoise	tigger transposable element derived 2 (TIGD2), mRNA.
ILMN_2297864	MTMR14	64419	61.2736	53.136	0.0313099	0.00656244	70.8764	150.441	0.0362168	0.0126946	turquoise	myotubularin related protein 14 (MTMR14), transcript variant 2, mRNA.
ILMN_1689274	NIPA1	123606	49.8501	64.5588	0.0254727	0.0065624	66.0363	162.978	0.0337436	0.0131361	turquoise	non imprinted in Prader-Willi/Angelman syndrome 1 (NIPA1), mRNA.
ILMN_2197225	EIF4EBP3	8637	55.1505	58.6743	0.0281811	0.00652889	68.0938	155.567	0.034795	0.012829	turquoise	eukaryotic translation initiation factor 4E binding protein 3 (EIF4EBP3), mRNA.
ILMN_3241607	LOC100132106	100132106	59.8441	53.8307	0.0305795	0.00652029	69.8392	144.437	0.0356869	0.0122907	turquoise	PREDICTED: hypothetical protein LOC100132106 (LOC100132106), mRNA.
ILMN_1756779	CLTC	1213	53.3812	60.1818	0.027277	0.00651388	59.7981	141.571	0.030556	0.0115504	turquoise	clathrin, heavy chain (Hc) (CLTC), mRNA.
ILMN_3241798	SNORA41	619569	63.678	49.6667	0.0325386	0.00650136	74.759	148.202	0.0382008	0.0127889	turquoise	small nucleolar RNA, H/ACA box 41 (SNORA41), small nucleolar RNA.
ILMN_1722491	APRT	353	47.7973	65.2552	0.0244238	0.0064846	60.116	151.116	0.0307185	0.0121161	turquoise	adenine phosphoribosyltransferase (APRT), transcript variant 1, mRNA.
ILMN_1810727	SLC25A45	283130	54.3483	58.6887	0.0277712	0.00648371	69.2617	158.946	0.0353918	0.0130898	turquoise	solute carrier family 25, member 45 (SLC25A45), transcript variant 2, mRNA.
ILMN_2175265	TMEM11	8834	39.2994	73.734	0.0200814	0.0064835	55.7006	160.436	0.0284622	0.0123974	turquoise	transmembrane protein 11 (TMEM11), mRNA.
ILMN_1765872	SIPA1L3	23094	58.7859	54.1119	0.0300388	0.00647572	72.8402	156.881	0.0372203	0.0131766	turquoise	signal-induced proliferation-associated 1 like 3 (SIPA1L3), mRNA.
ILMN_1701434	RAP1B	5908	45.4391	67.3907	0.0232188	0.00647182	51.6801	136.673	0.0264078	0.0108038	turquoise	RAP1B, member of RAS oncogene family (RAP1B), transcript variant 1, mRNA.
ILMN_2369785	SNRPD2	6633	52.4396	59.9698	0.0267959	0.00644771	63.4388	146.78	0.0324164	0.012058	turquoise	small nuclear ribonucleoprotein D2 polypeptide 16.5kDa (SNRPD2), transcript variant 1, mRNA.
ILMN_3243428	SNORA77	677843	53.3537	58.8926	0.027263	0.00643835	66.8955	153.551	0.0341827	0.0126446	turquoise	small nucleolar RNA, H/ACA box 77 (SNORA77), small nucleolar RNA.
ILMN_1697654	PLA2G6	8398	67.1969	45.036	0.0343367	0.00643759	75.388	142.554	0.0385222	0.012501	turquoise	phospholipase A2, group VI (cytosolic, calcium-independent) (PLA2G6), transcript variant 2, mRNA.
ILMN_1768181	TOR3A	64222	68.1644	44.0054	0.0348311	0.00643397	75.0095	140.449	0.0383288	0.0123585	turquoise	torsin family 3, member A (TOR3A), mRNA.
ILMN_1733107	NOC4L	79050	54.8304	57.2105	0.0280176	0.00642658	68.293	153.543	0.0348968	0.0127243	turquoise	nucleolar complex associated 4 homolog (S. cerevisiae) (NOC4L), mRNA.
ILMN_2235354	PWWP2	170394	60.08	51.8598	0.0307001	0.00642078	71.135	146.59	0.036349	0.0124885	turquoise	PWWP domain containing 2 (PWWP2), mRNA.
ILMN_1815114	FLJ27365	400931	55.193	56.6215	0.0282029	0.00641359	65.3369	146.473	0.0333862	0.0121492	turquoise	FLJ27365 protein (FLJ27365), mRNA.
ILMN_1712754	NFKBIB	4793	53.1142	58.6301	0.0271406	0.00640957	69.1237	156.635	0.0353213	0.0129494	turquoise	nuclear factor of kappa light polypeptide gene enhancer in B-cells inhibitor, beta (NFKBIB), transcript variant 2, mRNA.
ILMN_1697735	EWSR1	2130	61.7044	49.9221	0.0315301	0.0064028	70.3462	145.79	0.0359459	0.0123974	turquoise	Ewing sarcoma breakpoint region 1 (EWSR1), transcript variant EWS, mRNA.
ILMN_2311518	TROVE2	6738	47.88	63.7239	0.024466	0.00640151	62.187	151.559	0.0317767	0.0122603	turquoise	TROVE domain family, member 2 (TROVE2), transcript variant 1, mRNA.
ILMN_1668246	TMEM52	339456	35.0514	76.4519	0.0179108	0.00639574	50.7019	158.363	0.025908	0.0119918	turquoise	transmembrane protein 52 (TMEM52), mRNA.
ILMN_1713752	SERINC3	10955	58.3656	53.1332	0.029824	0.00639548	63.2976	137.413	0.0323442	0.0115126	turquoise	serine incorporator 3 (SERINC3), transcript variant 1, mRNA.
ILMN_1695961	CLK3	1198	55.2888	56.1524	0.0282518	0.00639217	63.3474	140.704	0.0323696	0.0117042	turquoise	CDC-like kinase 3 (CLK3), transcript variant phclk3, mRNA.
ILMN_1680770	UBQLN2	29978	54.3197	57.0763	0.0277566	0.00638958	61.9327	141.088	0.0316468	0.0116451	turquoise	ubiquilin 2 (UBQLN2), mRNA.
ILMN_1665738	FLI1	2313	62.0122	49.327	0.0316874	0.00638632	72.9021	148.796	0.037252	0.0127164	turquoise	Friend leukemia virus integration 1 (FLI1), mRNA.
ILMN_3243351	LOC646214	646214	60.3049	50.9484	0.030815	0.0063814	69.5793	145.535	0.0355541	0.0123388	turquoise	PREDICTED: misc_RNA (LOC646214), miscRNA.
ILMN_2348050	MRPL21	219927	43.3919	67.8324	0.0221727	0.00637974	58.893	153.612	0.0300935	0.0121891	turquoise	mitochondrial ribosomal protein L21 (MRPL21), nuclear gene encoding mitochondrial protein, transcript variant 4, mRNA.
ILMN_2047112	RP11-529I10.4	25911	64.6665	46.5235	0.0330437	0.00637777	76.11	150.68	0.0388911	0.0130085	turquoise	deleted in a mouse model of primary ciliary dyskinesia (RP11-529I10.4), mRNA.
ILMN_1736752	COMTD1	118881	66.8016	44.3094	0.0341347	0.00637323	76.3708	146.115	0.0390244	0.0127616	turquoise	catechol-O-methyltransferase domain containing 1 (COMTD1), mRNA.
ILMN_1666733	IL8	3576	66.2507	44.8082	0.0338532	0.00637025	76.1481	142.051	0.0389106	0.0125157	turquoise	interleukin 8 (IL8), mRNA.
ILMN_1683354	LOC644694	644694	61.0749	49.8653	0.0312084	0.00636344	69.9942	141.032	0.0357661	0.0121043	turquoise	PREDICTED: hypothetical protein LOC644694 (LOC644694), mRNA.
ILMN_1704236	MAX	4149	45.6109	65.2147	0.0233065	0.00635687	57.5069	143.468	0.0293852	0.0115277	turquoise	MYC associated factor X (MAX), transcript variant 2, mRNA.
ILMN_1691458	SYPL1	6856	41.2698	69.4373	0.0210883	0.00635007	58.1966	157.063	0.0297376	0.0123471	turquoise	synaptophysin-like 1 (SYPL1), transcript variant 2, mRNA.
ILMN_1687410	OSBPL11	114885	46.6967	63.9819	0.0238614	0.00634843	54.8661	140.232	0.0280358	0.0111907	turquoise	oxysterol binding protein-like 11 (OSBPL11), mRNA.
ILMN_1745607	A2M	2	56.1366	54.5368	0.028685	0.00634813	65.8859	143.86	0.0336668	0.0120309	turquoise	alpha-2-macroglobulin (A2M), mRNA.
ILMN_1751589	NUDCD2	134492	64.4577	46.2078	0.032937	0.00634768	71.2388	138.495	0.036402	0.0120302	turquoise	NudC domain containing 2 (NUDCD2), mRNA.
ILMN_1764396	HDAC4	9759	42.1681	68.4404	0.0215473	0.00634441	58.4837	155.235	0.0298843	0.0122587	turquoise	histone deacetylase 4 (HDAC4), mRNA.
ILMN_2325112	C22orf40	150383	62.27	48.274	0.0318191	0.00634072	68.0306	136.8	0.0347627	0.0117489	turquoise	chromosome 22 open reading frame 40 (C22orf40), mRNA.
ILMN_1687315	RXRA	6256	44.2636	66.2765	0.0226181	0.00634049	56.9243	151.598	0.0290875	0.0119607	turquoise	retinoid X receptor, alpha (RXRA), mRNA.
ILMN_1730575	GCLC	2729	64.546	45.9378	0.0329821	0.00633726	74.0387	144.291	0.0378328	0.0125232	turquoise	glutamate-cysteine ligase, catalytic subunit (GCLC), mRNA.
ILMN_1807372	ADORA2A	135	69.1466	41.1831	0.035333	0.00632842	77.7443	141.92	0.0397263	0.0125998	turquoise	adenosine A2a receptor (ADORA2A), mRNA.
ILMN_2202940	CHPT1	56994	63.0382	47.2896	0.0322116	0.00632831	68.9231	135.96	0.0352187	0.0117519	turquoise	choline phosphotransferase 1 (CHPT1), mRNA.
ILMN_1684034	STAT5B	6777	39.1956	71.0321	0.0200284	0.00632257	52.6431	152.653	0.0268999	0.0117756	turquoise	signal transducer and activator of transcription 5B (STAT5B), mRNA.
ILMN_2222317	DNAJB4	11080	56.7315	53.4291	0.028989	0.00631872	67.311	146.819	0.034395	0.0122823	turquoise	DnaJ (Hsp40) homolog, subfamily B, member 4 (DNAJB4), mRNA.
ILMN_3242091	NCRNA00094	266655	47.0827	63.0163	0.0240586	0.00631519	61.2476	151.321	0.0312967	0.0121928	turquoise	non-protein coding RNA 94 (NCRNA00094), non-coding RNA.
ILMN_3241670	C3orf71	646450	44.8321	65.2213	0.0229086	0.00631258	59.0055	153.579	0.030151	0.0121937	turquoise	chromosome 3 open reading frame 71 (C3orf71), mRNA.
ILMN_1715384	B3GNT6	11041	46.0219	64.0153	0.0235166	0.00631165	62.652	158.729	0.0320143	0.0126982	turquoise	UDP-GlcNAc:betaGal beta-1,3-N-acetylglucosaminyltransferase 6 (B3GNT6), mRNA.
ILMN_2334121	PRKDC	5591	46.2292	63.6073	0.0236225	0.00630013	56.2088	138.414	0.0287219	0.0111634	turquoise	protein kinase, DNA-activated, catalytic polypeptide (PRKDC), transcript variant 1, mRNA.
ILMN_1779177	U2AF1L4	199746	68.6074	41.21	0.0350574	0.00629904	76.9787	141.454	0.0393351	0.0125291	turquoise	U2 small nuclear RNA auxiliary factor 1-like 4 (U2AF1L4), transcript variant 2, mRNA.
ILMN_1680072	ZNF32	7580	50.8441	58.764	0.0259806	0.00628703	67.8006	156.047	0.0346452	0.0128397	turquoise	zinc finger protein 32 (ZNF32), transcript variant 1, mRNA.
ILMN_1724052	LOC730051	730051	50.4459	58.998	0.0257772	0.00627762	62.1755	143.191	0.0317708	0.0117797	turquoise	PREDICTED: similar to Zinc finger protein 418 (LOC730051), mRNA.
ILMN_1805990	BAK1	578	72.6473	36.7904	0.0371217	0.00627726	80.2133	135.891	0.0409879	0.0123956	turquoise	BCL2-antagonist/killer 1 (BAK1), mRNA.
ILMN_1687080	LOC402251	402251	59.782	49.6553	0.0305478	0.00627724	70.4626	139.777	0.0360054	0.0120592	turquoise	PREDICTED: similar to eukaryotic translation elongation factor 1 alpha 2 (LOC402251), mRNA.
ILMN_1791702	SMARCA2	6595	60.0575	49.3746	0.0306885	0.00627694	66.1088	132.981	0.0337807	0.0114196	turquoise	SWI/SNF related, matrix associated, actin dependent regulator of chromatin, subfamily a, member 2 (SMARCA2), transcript variant 1, mRNA.
ILMN_1671992	LOC650128	650128	52.1154	57.2706	0.0266302	0.00627429	68.7096	156.898	0.0351096	0.0129407	turquoise	PREDICTED: similar to CG1486-PA, isoform A, transcript variant 4 (LOC650128), mRNA.
ILMN_1651987	C6orf129	154467	49.7924	59.5481	0.0254432	0.00627168	61.4073	141.731	0.0313783	0.0116518	turquoise	chromosome 6 open reading frame 129 (C6orf129), mRNA.
ILMN_1667201	WDR51B	282809	63.3322	45.9236	0.0323619	0.00626682	70.8338	139.234	0.0361951	0.0120493	turquoise	WD repeat domain 51B (WDR51B), mRNA.
ILMN_2211800	HMGB1L1	10357	52.3309	56.7747	0.0267404	0.00625821	65.1755	147.227	0.0333038	0.0121832	turquoise	high-mobility group box 1-like 1 (HMGB1L1), mRNA.
ILMN_1807807	SKA2	348235	49.1047	59.4741	0.0250918	0.00622799	67.2382	154.415	0.0343578	0.0127139	turquoise	spindle and kinetochore associated complex subunit 2 (SKA2), transcript variant 1, mRNA.
ILMN_1777263	MEOX2	4223	58.6327	49.9125	0.0299605	0.00622606	70.4473	145.962	0.0359976	0.0124131	turquoise	mesenchyme homeobox 2 (MEOX2), mRNA.
ILMN_2230579	RABGEF1	27342	57.6703	50.8229	0.0294687	0.00622308	69.0772	144.231	0.0352975	0.0122352	turquoise	RAB guanine nucleotide exchange factor (GEF) 1 (RABGEF1), mRNA.
ILMN_1705153	NEFH	4744	55.8496	52.4927	0.0285384	0.00621442	69.273	142.856	0.0353976	0.0121676	turquoise	neurofilament, heavy polypeptide 200kDa (NEFH), mRNA.
ILMN_3251246	PIGH	5283	54.3664	53.9143	0.0277805	0.00621089	68.2411	146.794	0.0348702	0.0123342	turquoise	phosphatidylinositol glycan anchor biosynthesis, class H (PIGH), mRNA.
ILMN_1777449	IFT74	80173	52.461	55.7999	0.0268069	0.00620976	63.1217	141.555	0.0322543	0.0117401	turquoise	intraflagellar transport 74 homolog (Chlamydomonas) (IFT74), transcript variant 2, mRNA.
ILMN_1810387	PLAA	9373	51.7603	56.4241	0.0264488	0.00620537	68.4897	155.532	0.0349973	0.0128497	turquoise	phospholipase A2-activating protein (PLAA), transcript variant 1, mRNA.
ILMN_1712766	ERGIC2	51290	51.2622	56.7399	0.0261943	0.00619491	57.0935	131.36	0.029174	0.0108095	turquoise	ERGIC and golgi 2 (ERGIC2), mRNA.
ILMN_1793920	LOC652657	652657	67.7242	40.2686	0.0346061	0.00619438	76.1256	139.625	0.0388991	0.0123753	turquoise	PREDICTED: similar to zinc finger protein 658 (LOC652657), mRNA.
ILMN_1699384	PPP2R5D	5528	41.7156	66.276	0.0213161	0.00619431	58.7169	151.867	0.0300035	0.0120789	turquoise	protein phosphatase 2, regulatory subunit B', delta isoform (PPP2R5D), transcript variant 1, mRNA.
ILMN_2226314	DBR1	51163	61.6653	46.289	0.0315101	0.00619217	74.4013	149.236	0.0380181	0.0128277	turquoise	debranching enzyme homolog 1 (S. cerevisiae) (DBR1), mRNA.
ILMN_2213558	TMED10P	286102	41.2873	66.3917	0.0210973	0.00617638	51.9065	141.197	0.0265235	0.0110762	turquoise	transmembrane emp24-like trafficking protein 10 (yeast) pseudogene (TMED10P), non-coding RNA.
ILMN_1707481	BTBD15	29068	57.5471	50.0846	0.0294058	0.00617367	68.8671	142.036	0.0351901	0.0120972	turquoise	BTB (POZ) domain containing 15 (BTBD15), mRNA.
ILMN_1678805	POMT2	29954	46.3539	61.2501	0.0236862	0.00617208	60.5001	151.62	0.0309147	0.012167	turquoise	protein-O-mannosyltransferase 2 (POMT2), mRNA.
ILMN_1705630	LOC641700	641700	58.7947	48.7241	0.0300433	0.00616719	67.9299	138.053	0.0347113	0.011815	turquoise	PREDICTED: hypothetical protein LOC641700 (LOC641700), mRNA.
ILMN_1679045	SBDS	51119	60.1249	47.1561	0.030723	0.00615355	72.4235	142.577	0.0370074	0.0123323	turquoise	Shwachman-Bodian-Diamond syndrome (SBDS), mRNA.
ILMN_1745049	UQCR	10975	49.7499	57.3519	0.0254215	0.00614327	64.6555	148.749	0.0330381	0.0122407	turquoise	ubiquinol-cytochrome c reductase, 6.4kDa subunit (UQCR), mRNA.
ILMN_1756146	WDR45	11152	61.1445	45.9067	0.031244	0.00614037	74.2512	147.235	0.0379413	0.0127043	turquoise	WD repeat domain 45 (WDR45), transcript variant 1, mRNA.
ILMN_2153332	ATXN1	6310	59.1471	47.8577	0.0302233	0.00613771	71.8531	145.049	0.0367159	0.0124413	turquoise	ataxin 1 (ATXN1), mRNA.
ILMN_2086612	CMAH	8418	58.6129	48.2669	0.0299504	0.00613054	66.2409	131.959	0.0338482	0.0113686	turquoise	cytidine monophosphate-N-acetylneuraminic acid hydroxylase (CMP-N-acetylneuraminate monooxygenase) (CMAH) on chromosome 6.
ILMN_2386891	GLT8D1	55830	38.001	68.8308	0.019418	0.00612779	50.1336	137.192	0.0256176	0.0107448	turquoise	glycosyltransferase 8 domain containing 1 (GLT8D1), transcript variant 2, mRNA.
ILMN_1737344	DDX41	51428	62.0325	44.7351	0.0316978	0.0061241	73.5313	142.629	0.0375735	0.0123988	turquoise	DEAD (Asp-Glu-Ala-Asp) box polypeptide 41 (DDX41), mRNA.
ILMN_1717803	CDK5R2	8941	49.9895	56.7742	0.0255439	0.00612388	66.2627	147.557	0.0338593	0.0122645	turquoise	cyclin-dependent kinase 5, regulatory subunit 2 (p39) (CDK5R2), mRNA.
ILMN_1683598	ACSL4	2182	62.7909	43.9097	0.0320853	0.00612026	73.3634	139.921	0.0374877	0.0122338	turquoise	acyl-CoA synthetase long-chain family member 4 (ACSL4), transcript variant 1, mRNA.
ILMN_1698470	SYAP1	94056	48.8259	57.859	0.0249493	0.00611936	57.0902	131.872	0.0291723	0.0108387	turquoise	synapse associated protein 1, SAP47 homolog (Drosophila) (SYAP1), mRNA.
ILMN_1779214	ATM	472	43.4736	63.1706	0.0222144	0.00611702	55.3102	139.687	0.0282628	0.0111849	turquoise	ataxia telangiectasia mutated (ATM), transcript variant 1, mRNA.
ILMN_3299804	ZNF638	27332	44.5937	61.9928	0.0227868	0.00611372	60.4016	147.958	0.0308644	0.0119513	turquoise	zinc finger protein 638 (ZNF638), transcript variant 1, mRNA.
ILMN_2218401	ZNF563	147837	70.0775	36.4618	0.0358086	0.00611101	78.7899	132.151	0.0402606	0.0120994	turquoise	zinc finger protein 563 (ZNF563), mRNA.
ILMN_2364272	MBNL2	10150	55.0017	51.4405	0.0281051	0.00610544	68.9831	145.477	0.0352494	0.0123013	turquoise	muscleblind-like 2 (Drosophila) (MBNL2), transcript variant 3, mRNA.
ILMN_3254984	LOC100129759	100129759	44.4346	61.8691	0.0227055	0.00609749	53.1922	133.705	0.0271805	0.0107203	turquoise	PREDICTED: similar to PNAS-117 (LOC100129759), mRNA.
ILMN_1683969	FKBP1A	2280	47.8502	58.4049	0.0244508	0.00609471	58.7853	137.961	0.0300385	0.0112852	turquoise	FK506 binding protein 1A, 12kDa (FKBP1A), transcript variant 12A, mRNA.
ILMN_2082810	BRD7	29117	47.1496	58.9357	0.0240928	0.00608497	56.0899	134.015	0.0286612	0.0109043	turquoise	bromodomain containing 7 (BRD7), mRNA.
ILMN_1708482	TMEM80	283232	51.8228	53.8957	0.0264808	0.00606393	68.7744	151.459	0.0351428	0.0126324	turquoise	transmembrane protein 80 (TMEM80), transcript variant 1, mRNA.
ILMN_2363489	BRE	9577	46.7039	58.9886	0.023865	0.00606243	61.1448	141.541	0.0312441	0.0116259	turquoise	brain and reproductive organ-expressed (TNFRSF1A modulator) (BRE), transcript variant 3, mRNA.
ILMN_1810832	ZNF343	79175	39.7615	65.8673	0.0203176	0.00605878	53.6661	147.503	0.0274226	0.0115389	turquoise	zinc finger protein 343 (ZNF343), mRNA.
ILMN_1713605	RPAP1	26015	46.8992	58.6367	0.0239649	0.00605346	62.1202	148.819	0.0317426	0.0120993	turquoise	RNA polymerase II associated protein 1 (RPAP1), mRNA.
ILMN_1690965	DHX9	1660	65.0408	40.4766	0.033235	0.00605239	73.2799	130.149	0.037445	0.0116685	turquoise	DEAH (Asp-Glu-Ala-His) box polypeptide 9 (DHX9), transcript variant 1, mRNA.
ILMN_2221408	ARFGEF1	10565	57.9386	47.4727	0.0296058	0.00604631	69.3953	141.918	0.0354601	0.0121208	turquoise	ADP-ribosylation factor guanine nucleotide-exchange factor 1(brefeldin A-inhibited) (ARFGEF1), mRNA.
ILMN_1794780	SHARPIN	81858	48.611	56.7917	0.0248395	0.00604581	64.5399	151.278	0.032979	0.0123792	turquoise	SHANK-associated RH domain interactor (SHARPIN), mRNA.
ILMN_1690999	MED23	9439	50.187	54.9822	0.0256449	0.00603242	64.8343	145.96	0.0331294	0.012091	turquoise	mediator complex subunit 23 (MED23), transcript variant 1, mRNA.
ILMN_1726410	APRT	353	40.3129	64.8015	0.0205993	0.00602927	55.4769	145.618	0.0283479	0.0115346	turquoise	adenine phosphoribosyltransferase (APRT), transcript variant 1, mRNA.
ILMN_2128741	RDH11	51109	54.876	50.1544	0.0280409	0.00602446	64.5326	136.392	0.0329753	0.0115249	turquoise	retinol dehydrogenase 11 (all-trans/9-cis/11-cis) (RDH11), mRNA.
ILMN_1693317	TTC15	51112	56.467	48.5576	0.0288539	0.00602412	70.3596	146.453	0.0359528	0.0124362	turquoise	tetratricopeptide repeat domain 15 (TTC15), mRNA.
ILMN_2147993	ZNF23	7571	58.9448	46.0386	0.03012	0.00602176	69.9305	140.691	0.0357335	0.0120811	turquoise	zinc finger protein 23 (KOX 16) (ZNF23), mRNA.
ILMN_3233388	RELL1	768211	50.141	54.8229	0.0256214	0.00602064	62.4074	140.636	0.0318893	0.0116464	turquoise	RELT-like 1 (RELL1), transcript variant 1, mRNA.
ILMN_2089616	FBXO10	26267	51.8263	53.1279	0.0264825	0.00602009	69.192	150.861	0.0353561	0.012622	turquoise	F-box protein 10 (FBXO10), mRNA.
ILMN_3247844	C4orf10	317648	68.1221	36.6228	0.0348094	0.00600808	76.4698	129.229	0.039075	0.0117987	turquoise	chromosome 4 open reading frame 10 (C4orf10), non-coding RNA.
ILMN_1664098	FASTK	10922	42.3958	62.2908	0.0216636	0.00600473	59.3139	148.751	0.0303086	0.0119344	turquoise	Fas-activated serine/threonine kinase (FASTK), transcript variant 4, mRNA.
ILMN_1698770	C5orf33	133686	62.4914	42.0596	0.0319323	0.00599696	72.999	136.671	0.0373015	0.0120265	turquoise	chromosome 5 open reading frame 33 (C5orf33), transcript variant 2, mRNA.
ILMN_3304219	RBMS2P	643427	43.1508	61.3567	0.0220495	0.00599446	59.7739	148.262	0.0305437	0.0119328	turquoise	PREDICTED: misc_RNA (RBMS2P), miscRNA.
ILMN_1701169	HP1BP3	50809	59.0122	45.3659	0.0301544	0.00598704	72.9455	142.471	0.0372741	0.0123561	turquoise	heterochromatin protein 1, binding protein 3 (HP1BP3), mRNA.
ILMN_1735680	TMEM30A	55754	47.3245	56.9821	0.0241822	0.00598294	67.1532	151.792	0.0343143	0.0125585	turquoise	transmembrane protein 30A (TMEM30A), mRNA.
ILMN_1725981	LOC654189	654189	45.2505	59.0393	0.0231224	0.00598198	59.4965	142.533	0.0304019	0.0115883	turquoise	PREDICTED: similar to heterogeneous nuclear ribonucleoprotein A3, transcript variant 1 (LOC654189), mRNA.
ILMN_1669390	PPP1R13L	10848	43.9491	60.3294	0.0224574	0.00598133	56.2615	136.759	0.0287489	0.0110715	turquoise	protein phosphatase 1, regulatory (inhibitor) subunit 13 like (PPP1R13L), mRNA.
ILMN_1675612	BLCAP	10904	46.4451	57.8133	0.0237328	0.00598017	62.7157	145.293	0.0320469	0.0119312	turquoise	bladder cancer associated protein (BLCAP), mRNA.
ILMN_3235642	LOC731751	731751	49.7426	54.0788	0.0254178	0.00595511	61.6115	134.583	0.0314826	0.0112536	turquoise	PREDICTED: similar to protein kinase, DNA-activated, catalytic polypeptide (LOC731751), mRNA.
ILMN_1733615	MTF2	22823	50.5056	53.3007	0.0258077	0.00595425	67.1253	146.193	0.0343001	0.0122358	turquoise	metal response element binding transcription factor 2 (MTF2), mRNA.
ILMN_1804263	ZNF76	7629	60.6025	42.981	0.0309671	0.00594146	74.0199	139.157	0.0378232	0.0122277	turquoise	zinc finger protein 76 (expressed in testis) (ZNF76), mRNA.
ILMN_1713037	PFKL	5211	44.1072	59.383	0.0225382	0.00593612	61.1114	148.068	0.0312271	0.0119983	turquoise	phosphofructokinase, liver (PFKL), transcript variant 2, mRNA.
ILMN_1759948	RNF5P1	286140	55.3311	47.9224	0.0282734	0.00592254	66.8426	136.346	0.0341556	0.0116548	turquoise	PREDICTED: ring finger protein 5 pseudogene 1 (RNF5P1), misc RNA.
ILMN_1851865	LOC158376	158376	48.4459	54.7838	0.0247552	0.00592117	63.9623	145.391	0.0326838	0.0120084	turquoise	PREDICTED: hypothetical protein LOC158376 (LOC158376), mRNA.
ILMN_2267135	ST3GAL1	6482	51.0681	52.0384	0.0260951	0.0059141	66.1214	144.065	0.0337871	0.0120561	turquoise	ST3 beta-galactoside alpha-2,3-sialyltransferase 1 (ST3GAL1), transcript variant 1, mRNA.
ILMN_3211857	LOC648822	648822	49.0419	53.8825	0.0250597	0.00590366	67.0108	144.669	0.0342416	0.0121418	turquoise	PREDICTED: similar to hCG2040565 (LOC648822), mRNA.
ILMN_1669281	CLN3	1201	55.065	47.7336	0.0281375	0.00589645	71.0005	143.894	0.0362803	0.0123262	turquoise	ceroid-lipofuscinosis, neuronal 3 (CLN3), transcript variant 1, mRNA.
ILMN_1785711	NEDD8	4738	51.493	51.209	0.0263122	0.0058909	65.5546	140.491	0.0334975	0.0118186	turquoise	neural precursor cell expressed, developmentally down-regulated 8 (NEDD8), mRNA.
ILMN_3307863	TAOK3	51347	47.9881	54.4602	0.0245212	0.00587635	62.5714	143.061	0.0319731	0.0117949	turquoise	TAO kinase 3 (TAOK3), mRNA.
ILMN_2073157	AMY2B	280	46.0171	56.3614	0.0235141	0.00587235	62.856	143.783	0.0321186	0.0118527	turquoise	amylase, alpha 2B (pancreatic) (AMY2B), mRNA.
ILMN_1682711	LOC493754	493754	45.0018	57.3505	0.0229953	0.00587084	59.7208	139.534	0.0305165	0.0114291	turquoise	PREDICTED: hypothetical LOC493754 (LOC493754), mRNA.
ILMN_1739854	C15orf29	79768	43.3656	58.9554	0.0221592	0.00586905	59.502	143.724	0.0304047	0.0116569	turquoise	chromosome 15 open reading frame 29 (C15orf29), mRNA.
ILMN_1675577	TRMT61A	115708	61.1393	40.8433	0.0312413	0.00584964	71.6989	133.813	0.0366371	0.011788	turquoise	tRNA methyltransferase 61 homolog A (S. cerevisiae) (TRMT61A), mRNA.
ILMN_1787410	EIF6	3692	49.2575	52.4871	0.0251699	0.00583599	60.4123	132.193	0.0308698	0.0110477	turquoise	eukaryotic translation initiation factor 6 (EIF6), transcript variant 4, mRNA.
ILMN_2390299	PSMB8	5696	53.648	47.9973	0.0274134	0.00583029	62.0474	125.381	0.0317054	0.0107507	turquoise	proteasome (prosome, macropain) subunit, beta type, 8 (large multifunctional peptidase 7) (PSMB8), transcript variant 1, mRNA.
ILMN_1761083	HNRNPA3	220988	50.5825	50.9146	0.025847	0.00582179	64.3198	135.184	0.0328665	0.0114434	turquoise	heterogeneous nuclear ribonucleoprotein A3 (HNRNPA3), mRNA.
ILMN_1688455	KIAA0564	23078	53.2358	48.2507	0.0272028	0.00582119	60.3337	125.239	0.0308297	0.0106443	turquoise	KIAA0564 (KIAA0564), transcript variant 1, mRNA.
ILMN_1770035	NCOA5	57727	50.1229	51.3524	0.0256121	0.00582054	59.891	132.224	0.0306035	0.0110196	turquoise	nuclear receptor coactivator 5 (NCOA5), mRNA.
ILMN_1659725	EXOSC5	56915	39.7529	61.6951	0.0203132	0.00581897	57.5627	146.489	0.0294138	0.0117042	turquoise	exosome component 5 (EXOSC5), mRNA.
ILMN_1719646	ZIK1	284307	56.0692	45.0137	0.0286506	0.00579803	68.9975	135.932	0.0352568	0.0117546	turquoise	zinc finger protein interacting with K protein 1 homolog (mouse) (ZIK1), mRNA.
ILMN_3187429	LOC100130071	100130071	60.4419	40.5441	0.030885	0.00579247	74.5986	135.135	0.0381189	0.0120301	turquoise	PREDICTED: similar to GSQS6193 (LOC100130071), mRNA.
ILMN_1769135	DPP7	29952	51.5788	49.3494	0.0263561	0.00578916	61.3841	128.136	0.0313664	0.0108707	turquoise	dipeptidyl-peptidase 7 (DPP7), mRNA.
ILMN_1720243	IL25	64806	51.1165	49.6938	0.0261198	0.0057824	66.4453	137.658	0.0339526	0.0117072	turquoise	interleukin 25 (IL25), transcript variant 1, mRNA.
ILMN_3270972	ASAP2	8853	35.4411	65.3515	0.0181099	0.00578138	48.3378	132.577	0.0247	0.0103771	turquoise	ArfGAP with SH3 domain, ankyrin repeat and PH domain 2 (ASAP2), transcript variant 1, mRNA.
ILMN_1798233	PSMB9	5698	59.9955	40.6548	0.0306569	0.00577322	72.6121	131.117	0.0371038	0.0116858	turquoise	proteasome (prosome, macropain) subunit, beta type, 9 (large multifunctional peptidase 2) (PSMB9), transcript variant 1, mRNA.
ILMN_1794213	ABHD14A	25864	39.5418	61.0334	0.0202053	0.00576891	51.6009	134.819	0.0263674	0.0106929	turquoise	abhydrolase domain containing 14A (ABHD14A), mRNA.
ILMN_1793386	MED12	9968	41.7056	58.6446	0.021311	0.00575601	51.2814	129.901	0.0262041	0.0103925	turquoise	mediator of RNA polymerase II transcription, subunit 12 homolog (yeast) (MED12), mRNA.
ILMN_1727444	C16orf53	79447	50.3677	49.9804	0.0257372	0.00575589	61.3386	129.802	0.0313432	0.0109637	turquoise	chromosome 16 open reading frame 53 (C16orf53), mRNA.
ILMN_1654250	MRPL21	219927	61.4667	38.8643	0.0314086	0.00575491	71.6168	126.165	0.0365952	0.0113446	turquoise	mitochondrial ribosomal protein L21 (MRPL21), nuclear gene encoding mitochondrial protein, transcript variant 2, mRNA.
ILMN_1810560	P8	26471	45.9427	54.3364	0.0234761	0.00575193	59.0769	135.682	0.0301875	0.0111712	turquoise	p8 protein (candidate of metastasis 1) (P8), mRNA.
ILMN_1811443	AVP	551	53.4973	46.7653	0.0273364	0.00575098	62.7877	128.116	0.0320836	0.0109501	turquoise	arginine vasopressin (neurophysin II, antidiuretic hormone, diabetes insipidus, neurohypophyseal) (AVP), mRNA.
ILMN_2286870	CSNK1D	1453	56.4926	43.7693	0.028867	0.00575094	70.9115	137.406	0.0362348	0.0119489	turquoise	casein kinase 1, delta (CSNK1D), transcript variant 2, mRNA.
ILMN_1664025	PXMP4	11264	58.2236	41.9425	0.0297514	0.00574544	72.601	135.727	0.0370981	0.0119495	turquoise	peroxisomal membrane protein 4, 24kDa (PXMP4), transcript variant 1, mRNA.
ILMN_2118229	NAPEPLD	222236	47.7332	52.4268	0.024391	0.00574509	63.6596	141.994	0.0325292	0.0117961	turquoise	N-acyl phosphatidylethanolamine phospholipase D (NAPEPLD), mRNA.
ILMN_1667716	TMEM101	84336	44.1144	55.9883	0.0225419	0.00574181	61.7617	143.319	0.0315594	0.0117633	turquoise	transmembrane protein 101 (TMEM101), mRNA.
ILMN_1736154	ProSAPiP1	9762	43.6626	56.0655	0.022311	0.00572032	62.1832	146.505	0.0317747	0.0119702	turquoise	ProSAPiP1 protein (ProSAPiP1), mRNA.
ILMN_1747020	SGK3	23678	51.6034	47.9876	0.0263686	0.00571246	65.6342	136.631	0.0335381	0.0116018	turquoise	serum/glucocorticoid regulated kinase family, member 3 (SGK3), transcript variant 3, mRNA.
ILMN_2084836	CORO2B	10391	47.3838	51.987	0.0242125	0.00569983	60.7322	136.942	0.0310333	0.0113384	turquoise	coronin, actin binding protein, 2B (CORO2B), mRNA.
ILMN_1691789	SMNDC1	10285	53.8618	45.4611	0.0275226	0.00569708	63.0489	124.793	0.0322171	0.0107745	turquoise	survival motor neuron domain containing 1 (SMNDC1), mRNA.
ILMN_2096083	PLEKHA5	54477	44.6075	54.654	0.0227938	0.00569356	55.9736	131.021	0.0286017	0.0107258	turquoise	pleckstrin homology domain containing, family A member 5 (PLEKHA5), mRNA.
ILMN_2204545	ST3GAL4	6484	55.8893	43.3714	0.0285587	0.00569351	74.2378	141.076	0.0379345	0.0123502	turquoise	ST3 beta-galactoside alpha-2,3-sialyltransferase 4 (ST3GAL4), mRNA.
ILMN_1734483	BSDC1	55108	42.2362	56.952	0.0215821	0.00568935	56.8346	137.607	0.0290417	0.011153	turquoise	BSD domain containing 1 (BSDC1), mRNA.
ILMN_1752591	LEPROTL1	23484	48.5989	50.5343	0.0248334	0.0056862	66.3962	141.997	0.0339275	0.0119532	turquoise	leptin receptor overlapping transcript-like 1 (LEPROTL1), mRNA.
ILMN_2268921	GOLGA7	51125	49.0081	50.091	0.0250425	0.00568425	66.6781	141.243	0.0340716	0.0119262	turquoise	golgi autoantigen, golgin subfamily a, 7 (GOLGA7), transcript variant 1, mRNA.
ILMN_1709439	CHMP1A	5119	48.7042	50.3572	0.0248872	0.00568208	66.1997	143.568	0.0338271	0.0120321	turquoise	chromatin modifying protein 1A (CHMP1A), transcript variant 2, mRNA.
ILMN_1706839	TCERG1	10915	55.4143	43.3898	0.0283159	0.00566732	70.9124	134.449	0.0362353	0.0117793	turquoise	transcription elongation regulator 1 (TCERG1), transcript variant 1, mRNA.
ILMN_3236220	LPAR2	9170	55.0421	43.7594	0.0281258	0.00566717	65.071	123.652	0.0332504	0.010825	turquoise	lysophosphatidic acid receptor 2 (LPAR2), mRNA.
ILMN_1657836	PLEKHG2	64857	41.7703	56.8631	0.0213441	0.00565753	59.3225	141.262	0.030313	0.0115054	turquoise	pleckstrin homology domain containing, family G (with RhoGef domain) member 2 (PLEKHG2), mRNA.
ILMN_1726693	GTF2H1	2965	56.4975	42.0733	0.0288694	0.00565394	67.8818	128.291	0.0346867	0.0112523	turquoise	general transcription factor IIH, polypeptide 1, 62kDa (GTF2H1), mRNA.
ILMN_3273065	LOC100130367	100130367	51.5379	46.7998	0.0263351	0.00564057	61.352	125.895	0.03135	0.0107403	turquoise	PREDICTED: misc_RNA (LOC100130367), miscRNA.
ILMN_2162860	SLFN11	91607	48.1022	50.0878	0.0245795	0.00563209	61.956	131.935	0.0316587	0.0111215	turquoise	schlafen family member 11 (SLFN11), mRNA.
ILMN_1761031	PTPDC1	138639	35.2901	62.8807	0.0180327	0.005631	53.0883	142.126	0.0271274	0.0111973	turquoise	protein tyrosine phosphatase domain containing 1 (PTPDC1), transcript variant 1, mRNA.
ILMN_3235216	IFT20	90410	51.3605	46.5964	0.0262445	0.00561873	63.4683	128.814	0.0324314	0.0110292	turquoise	intraflagellar transport 20 homolog (Chlamydomonas) (IFT20), mRNA.
ILMN_1794063	ANKRD27	84079	50.1173	47.799	0.0256092	0.0056164	63.1338	128.491	0.0322605	0.0109915	turquoise	ankyrin repeat domain 27 (VPS9 domain) (ANKRD27), mRNA.
ILMN_1669366	IFT88	8100	51.7605	46.0842	0.0264489	0.00561229	66.5156	134.809	0.0339886	0.0115478	turquoise	intraflagellar transport 88 homolog (Chlamydomonas) (IFT88), transcript variant 2, mRNA.
ILMN_3281599	LOC642741	642741	46.1771	51.6267	0.0235959	0.00560995	56.8636	125.913	0.0290565	0.0104839	turquoise	PREDICTED: misc_RNA (LOC642741), miscRNA.
ILMN_2170515	METTL11A	28989	42.5013	55.1619	0.0217176	0.00560188	56.4059	131.315	0.0288226	0.0107675	turquoise	methyltransferase like 11A (METTL11A), mRNA.
ILMN_2171461	ZNF322A	79692	57.7137	39.9347	0.0294909	0.00560103	71.4105	128.582	0.0364898	0.0114714	turquoise	zinc finger protein 322A (ZNF322A), mRNA.
ILMN_1802146	ZNF74	7625	60.3484	37.1843	0.0308372	0.0055944	74.9605	129.719	0.0383038	0.0117403	turquoise	zinc finger protein 74 (ZNF74), transcript variant 2, transcribed RNA.
ILMN_1662905	NME1-NME2	654364	48.9945	48.5131	0.0250355	0.00559296	65.1148	135.071	0.0332728	0.0114825	turquoise	NME1-NME2 readthrough (NME1-NME2), mRNA.
ILMN_1801303	AMY2A	279	38.9083	58.3654	0.0198816	0.00557954	58.7836	141.329	0.0300376	0.0114783	turquoise	amylase, alpha 2A (pancreatic) (AMY2A), mRNA.
ILMN_1723021	ICMT	23463	39.2065	58.0086	0.020034	0.00557618	54.5018	132.013	0.0278497	0.0106984	turquoise	isoprenylcysteine carboxyl methyltransferase (ICMT), mRNA.
ILMN_2374159	HERPUD1	9709	44.118	53.0659	0.0225437	0.00557439	65.3151	144.918	0.0333751	0.0120588	turquoise	homocysteine-inducible, endoplasmic reticulum stress-inducible, ubiquitin-like domain member 1 (HERPUD1), transcript variant 3, mRNA.
ILMN_2372413	BID	637	40.9769	56.1958	0.0209386	0.00557375	56.3505	133.784	0.0287943	0.010906	turquoise	BH3 interacting domain death agonist (BID), transcript variant 3, mRNA.
ILMN_2126957	NOMO1	23420	47.488	49.6833	0.0242657	0.00557367	61.2032	126.526	0.031274	0.010768	turquoise	NODAL modulator 1 (NOMO1), mRNA.
ILMN_2176768	SEPHS1	22929	45.6017	51.5537	0.0233019	0.00557276	61.5137	134.977	0.0314327	0.0112705	turquoise	selenophosphate synthetase 1 (SEPHS1), mRNA.
ILMN_1745669	NY-REN-7	285596	56.2599	40.8718	0.0287481	0.0055714	71.1281	131.075	0.0363455	0.0115982	turquoise	NY-REN-7 antigen (NY-REN-7), mRNA.
ILMN_1768357	RTN1	6252	40.8027	56.2386	0.0208496	0.00556621	55.7797	133.84	0.0285027	0.0108764	turquoise	reticulon 1 (RTN1), transcript variant 1, mRNA.
ILMN_1738821	GOLGA2	2801	56.9693	40.0666	0.0291105	0.0055659	66.4927	121.55	0.0339768	0.010786	turquoise	golgi autoantigen, golgin subfamily a, 2 (GOLGA2), mRNA.
ILMN_1755222	C9orf82	79886	52.4876	44.5239	0.0268204	0.0055645	61.7454	121.93	0.031551	0.0105355	turquoise	chromosome 9 open reading frame 82 (C9orf82), mRNA.
ILMN_1785107	NXT2	55916	49.2193	47.6898	0.0251504	0.00555863	59.9511	124.428	0.0306342	0.0105758	turquoise	nuclear transport factor 2-like export factor 2 (NXT2), mRNA.
ILMN_1677162	SFRS13A	10772	57.5171	39.0641	0.0293904	0.00553982	69.0007	126.363	0.0352584	0.0112059	turquoise	splicing factor, arginine/serine-rich 13A (SFRS13A), transcript variant 2, mRNA.
ILMN_2143487	TAF1B	9014	49.8581	46.6363	0.0254768	0.00553484	64.1036	131.51	0.0327561	0.0112202	turquoise	TATA box binding protein (TBP)-associated factor, RNA polymerase I, B, 63kDa (TAF1B), mRNA.
ILMN_1776334	UXS1	80146	60.0044	36.4074	0.0306614	0.0055301	74.9324	127.075	0.0382894	0.011587	turquoise	UDP-glucuronate decarboxylase 1 (UXS1), mRNA.
ILMN_1659259	PRPF6	24148	42.3713	53.8669	0.0216511	0.00552015	55.6078	129.372	0.0284148	0.0106103	turquoise	PRP6 pre-mRNA processing factor 6 homolog (S. cerevisiae) (PRPF6), mRNA.
ILMN_1678671	KLHL24	54800	35.9364	60.2407	0.018363	0.00551664	48.4844	124.485	0.0247749	0.00992141	turquoise	kelch-like 24 (Drosophila) (KLHL24), mRNA.
ILMN_1813836	DARS	1615	52.8914	43.2542	0.0270268	0.00551483	70.7538	133.575	0.0361542	0.0117201	turquoise	aspartyl-tRNA synthetase (DARS), mRNA.
ILMN_2356068	CDC2L5	8621	45.2499	50.8847	0.0231221	0.0055142	65.0167	140.227	0.0332227	0.0117726	turquoise	cell division cycle 2-like 5 (cholinesterase-related cell division controller) (CDC2L5), transcript variant 2, mRNA.
ILMN_1750496	ZBTB16	7704	55.1607	40.8442	0.0281864	0.00550677	68.3887	125.691	0.0349457	0.0111322	turquoise	zinc finger and BTB domain containing 16 (ZBTB16), transcript variant 1, mRNA.
ILMN_1684183	RAD9A	5883	37.8791	58.0811	0.0193557	0.0055042	51.2347	130.112	0.0261802	0.0104019	turquoise	RAD9 homolog A (S. pombe) (RAD9A), mRNA.
ILMN_1677305	PVR	5817	44.0084	51.8337	0.0224877	0.00549743	58.5324	128.035	0.0299093	0.0107013	turquoise	poliovirus receptor (PVR), mRNA.
ILMN_1768743	FIP1L1	81608	54.2839	41.4227	0.0277383	0.00548965	66.2251	125.137	0.0338401	0.0109764	turquoise	FIP1 like 1 (S. cerevisiae) (FIP1L1), mRNA.
ILMN_1659297	FZD6	8323	48.7393	46.8863	0.0249051	0.00548501	62.2705	128.35	0.0318193	0.0109339	turquoise	frizzled homolog 6 (Drosophila) (FZD6), mRNA.
ILMN_2096191	AASDHPPT	60496	48.2257	47.3356	0.0246427	0.00548132	62.2097	128.279	0.0317883	0.0109263	turquoise	aminoadipate-semialdehyde dehydrogenase-phosphopantetheinyl transferase (AASDHPPT), mRNA.
ILMN_1680626	PDIA6	10130	37.7558	57.8019	0.0192927	0.00548111	54.1759	131.862	0.0276831	0.010671	turquoise	protein disulfide isomerase family A, member 6 (PDIA6), mRNA.
ILMN_1722532	JMJD1A	55818	35.7408	59.8014	0.018263	0.00548022	53.405	132.812	0.0272892	0.0106813	turquoise	jumonji domain containing 1A (JMJD1A), mRNA.
ILMN_1800221	LOC643624	643624	46.9153	48.5801	0.0239731	0.00547754	57.2958	121.425	0.0292774	0.0102513	turquoise	PREDICTED: hypothetical LOC643624 (LOC643624), mRNA.
ILMN_1701855	PPP1CC	5501	47.1878	48.2104	0.0241123	0.00547196	62.9693	132.9	0.0321764	0.0112349	turquoise	protein phosphatase 1, catalytic subunit, gamma isoform (PPP1CC), mRNA.
ILMN_1893909	IKZF2	22807	59.1104	36.063	0.0302046	0.00545907	75.0258	126.739	0.0383372	0.0115731	turquoise	IKAROS family zinc finger 2 (Helios) (IKZF2), transcript variant 1, mRNA.
ILMN_1671005	IRF2BP2	359948	47.3247	47.8051	0.0241823	0.00545657	62.4073	128.78	0.0318893	0.0109664	turquoise	interferon regulatory factor 2 binding protein 2 (IRF2BP2), transcript variant 1, mRNA.
ILMN_1733155	GIT1	28964	39.5154	55.5296	0.0201918	0.0054517	53.872	133.339	0.0275278	0.0107382	turquoise	G protein-coupled receptor kinase interacting ArfGAP 1 (GIT1), transcript variant 2, mRNA.
ILMN_1672966	RCP9	27297	55.237	39.7936	0.0282253	0.00545088	68.8509	124.764	0.0351818	0.0111056	turquoise	calcitonin gene-related peptide-receptor component protein (RCP9), mRNA.
ILMN_1743783	CCDC43	124808	47.8931	46.9962	0.0244727	0.00544277	61.1042	126.039	0.0312234	0.0107344	turquoise	coiled-coil domain containing 43 (CCDC43), transcript variant 2, mRNA.
ILMN_3282983	LOC100132992	100132992	49.0778	45.7442	0.0250781	0.00543891	66.067	132.092	0.0337593	0.0113663	turquoise	PREDICTED: misc_RNA (LOC100132992), miscRNA.
ILMN_3243606	C14orf174	161394	41.5578	53.1704	0.0212355	0.00543353	57.8711	132.939	0.0295713	0.0109447	turquoise	chromosome 14 open reading frame 174 (C14orf174), mRNA.
ILMN_1705419	C1orf213	148898	47.7051	46.9176	0.0243766	0.00542748	61.7251	126.487	0.0315407	0.0107957	turquoise	chromosome 1 open reading frame 213 (C1orf213), transcript variant 1, mRNA.
ILMN_3248948	LOC100134241	100134241	54.9088	39.6016	0.0280577	0.00542104	67.1706	122.188	0.0343233	0.0108614	turquoise	PREDICTED: hypothetical protein LOC100134241 (LOC100134241), mRNA.
ILMN_1804841	WWOX	51741	47.2898	47.1046	0.0241644	0.00541439	64.7566	131.224	0.0330897	0.0112413	turquoise	WW domain containing oxidoreductase (WWOX), transcript variant 1, mRNA.
ILMN_2124187	TSC22D2	9819	43.0463	51.3024	0.0219961	0.00541177	58.0172	127.139	0.029646	0.0106204	turquoise	TSC22 domain family, member 2 (TSC22D2), mRNA.
ILMN_1657864	TMUB2	79089	42.262	52.0613	0.0215953	0.00541031	54.3547	124.72	0.0277745	0.0102716	turquoise	transmembrane and ubiquitin-like domain containing 2 (TMUB2), transcript variant 3, mRNA.
ILMN_1740487	CMTM7	112616	37.1794	56.9817	0.0189981	0.005401	53.0559	129.593	0.0271108	0.0104766	turquoise	CKLF-like MARVEL transmembrane domain containing 7 (CMTM7), transcript variant 1, mRNA.
ILMN_1690085	STK11IP	114790	42.2885	51.8366	0.0216089	0.00539894	54.1184	122.802	0.0276538	0.010148	turquoise	serine/threonine kinase 11 interacting protein (STK11IP), mRNA.
ILMN_1659688	LGALS3BP	3959	38.3535	55.6786	0.0195981	0.00539361	57.1691	137.011	0.0292126	0.011138	turquoise	lectin, galactoside-binding, soluble, 3 binding protein (LGALS3BP), mRNA.
ILMN_1741483	HPS1	3257	43.923	50.1028	0.0224441	0.00539325	61.2893	130.504	0.031318	0.0110011	turquoise	Hermansky-Pudlak syndrome 1 (HPS1), transcript variant 1, mRNA.
ILMN_3233589	LOC728467	728467	44.7023	49.3011	0.0228423	0.00539196	57.1969	119.712	0.0292268	0.0101474	turquoise	PREDICTED: misc_RNA (LOC728467), miscRNA.
ILMN_3266186	HDAC7	51564	49.5285	44.4735	0.0253084	0.00539187	59.5508	120.023	0.0304297	0.0103002	turquoise	histone deacetylase 7 (HDAC7), transcript variant 4, mRNA.
ILMN_1664802	WSB1	26118	48.4164	45.5424	0.0247401	0.0053894	60.4515	123.54	0.0308899	0.0105536	turquoise	WD repeat and SOCS box-containing 1 (WSB1), transcript variant 2, mRNA.
ILMN_1722953	USP47	55031	30.5624	63.3353	0.015617	0.00538589	44.5003	125.591	0.022739	0.00975628	turquoise	ubiquitin specific peptidase 47 (USP47), mRNA.
ILMN_1730294	INO80C	125476	48.2066	45.6161	0.0246329	0.0053816	63.976	129.219	0.0326909	0.0110815	turquoise	INO80 complex subunit C (INO80C), transcript variant 2, mRNA.
ILMN_1762225	DDX49	54555	53.036	40.7109	0.0271007	0.00537725	69.6397	128.665	0.0355849	0.0113746	turquoise	DEAD (Asp-Glu-Ala-Asp) box polypeptide 49 (DDX49), mRNA.
ILMN_1741464	HOOK3	84376	42.9687	50.707	0.0219564	0.00537316	63.4867	135.704	0.0324409	0.0114254	turquoise	hook homolog 3 (Drosophila) (HOOK3), mRNA.
ILMN_1674399	ZNF143	7702	39.0915	54.4119	0.0199752	0.00536328	60.5726	139.471	0.0309518	0.0114743	turquoise	zinc finger protein 143 (ZNF143), mRNA.
ILMN_1815024	PRDX5	25824	40.9019	52.3759	0.0209003	0.00535034	53.7541	121.679	0.0274676	0.0100627	turquoise	peroxiredoxin 5 (PRDX5), nuclear gene encoding mitochondrial protein, transcript variant 1, mRNA.
ILMN_1785661	FAM108B1	51104	43.8618	49.2751	0.0224128	0.00534226	60.2814	131.724	0.030803	0.0110132	turquoise	family with sequence similarity 108, member B1 (FAM108B1), transcript variant 2, mRNA.
ILMN_2394193	C14orf138	79609	42.2334	50.8967	0.0215807	0.00534187	57.9824	128.694	0.0296282	0.0107076	turquoise	chromosome 14 open reading frame 138 (C14orf138), transcript variant 1, mRNA.
ILMN_2059452	SLC12A2	6558	50.6476	42.4373	0.0258802	0.00533927	66.0936	128.969	0.0337729	0.0111886	turquoise	solute carrier family 12 (sodium/potassium/chloride transporters), member 2 (SLC12A2), mRNA.
ILMN_1809456	CNTFR	1271	19.6489	73.3032	0.0100403	0.00533166	36.3409	136.525	0.0185697	0.00991546	turquoise	ciliary neurotrophic factor receptor (CNTFR), transcript variant 2, mRNA.
ILMN_3249560	LOC100134291	100134291	46.9707	45.895	0.0240014	0.0053267	64.3615	126.83	0.0328878	0.0109666	turquoise	PREDICTED: similar to mitogen-activated protein kinase phosphatase x (LOC100134291), mRNA.
ILMN_1740165	C14orf102	55051	50.421	42.3662	0.0257644	0.00532219	66.3987	125.926	0.0339288	0.0110316	turquoise	chromosome 14 open reading frame 102 (C14orf102), transcript variant 1, mRNA.
ILMN_3247390	LOC100132347	100132347	45.3107	47.4661	0.0231532	0.0053216	60.7362	125.822	0.0310353	0.0107008	turquoise	PREDICTED: hypothetical protein LOC100132347 (LOC100132347), mRNA.
ILMN_2347888	LARP4	113251	47.9678	44.7761	0.0245109	0.00531972	65.3079	128.686	0.0333714	0.0111273	turquoise	La ribonucleoprotein domain family, member 4 (LARP4), transcript variant 1, mRNA.
ILMN_1694730	RNPEPL1	57140	32.2056	60.5345	0.0164566	0.0053195	51.2556	138.545	0.0261909	0.0108868	turquoise	arginyl aminopeptidase (aminopeptidase B)-like 1 (RNPEPL1), mRNA.
ILMN_1763730	APPL1	26060	43.0255	49.6492	0.0219854	0.00531574	56.9039	124.151	0.0290771	0.0103852	turquoise	adaptor protein, phosphotyrosine interaction, PH domain and leucine zipper containing 1 (APPL1), mRNA.
ILMN_1789074	HSPA1A	3303	41.1177	51.1845	0.0210106	0.00529438	61.8517	136.37	0.0316053	0.0113698	turquoise	heat shock 70kDa protein 1A (HSPA1A), mRNA.
ILMN_1730930	KIAA0652	9776	56.0135	36.1788	0.0286221	0.00528807	70.9939	120.795	0.0362769	0.0110008	turquoise	KIAA0652 (KIAA0652), mRNA.
ILMN_2229922	C12orf35	55196	47.2943	44.7134	0.0241668	0.00527749	63.3319	125.763	0.0323617	0.0108463	turquoise	chromosome 12 open reading frame 35 (C12orf35), mRNA.
ILMN_2078334	CNOT10	25904	38.7572	53.2481	0.0198044	0.00527735	54.6979	126.404	0.0279499	0.0103879	turquoise	CCR4-NOT transcription complex, subunit 10 (CNOT10), mRNA.
ILMN_1714756	YIPF5	81555	54.7141	37.2827	0.0279581	0.00527686	65.3431	118.27	0.0333894	0.0105319	turquoise	Yip1 domain family, member 5 (YIPF5), transcript variant 2, mRNA.
ILMN_2336109	L3MBTL2	83746	53.5226	38.434	0.0273493	0.00527455	68.6869	125.086	0.035098	0.0111146	turquoise	l(3)mbt-like 2 (Drosophila) (L3MBTL2), mRNA.
ILMN_1768279	NME6	10201	47.2855	44.5379	0.0241623	0.00526692	64.0478	126.851	0.0327275	0.0109498	turquoise	non-metastatic cells 6, protein expressed in (nucleoside-diphosphate kinase) (NME6), mRNA.
ILMN_3240058	LOC100134102	100134102	57.8054	33.6645	0.0295378	0.00524664	72.424	119.047	0.0370077	0.0109826	turquoise	PREDICTED: hypothetical LOC100134102 (LOC100134102), mRNA.
ILMN_1735463	EXD3	54932	45.6586	45.7366	0.0233309	0.00524236	57.1834	114.428	0.0292199	0.00984349	turquoise	exonuclease 3'-5' domain containing 3 (EXD3), mRNA.
ILMN_1707493	SNHG3-RCC1	751867	41.5718	49.7105	0.0212426	0.00523588	62.5228	133.562	0.0319483	0.0112473	turquoise	SNHG3-RCC1 readthrough transcript (SNHG3-RCC1), transcript variant 1, mRNA.
ILMN_1812616	MYO1C	4641	47.3731	43.6213	0.024207	0.00521937	60.5505	118.178	0.0309405	0.0102517	turquoise	myosin IC (MYO1C), transcript variant 3, mRNA.
ILMN_3206390	LOC727808	727808	39.1672	51.7052	0.0200139	0.00521237	63.9605	139.85	0.032683	0.0116904	turquoise	PREDICTED: hypothetical protein LOC727808 (LOC727808), miscRNA.
ILMN_1701644	PCDHGB6	56100	49.1886	41.6154	0.0251347	0.00520844	69.0525	129.753	0.0352849	0.0114033	turquoise	protocadherin gamma subfamily B, 6 (PCDHGB6), transcript variant 1, mRNA.
ILMN_2347234	PRMT1	3276	45.2974	45.4123	0.0231463	0.00520303	60.6602	123.457	0.0309965	0.0105608	turquoise	protein arginine methyltransferase 1 (PRMT1), transcript variant 3, mRNA.
ILMN_1706118	HN1L	90861	55.8291	34.779	0.0285279	0.0051972	69.0824	117.781	0.0353002	0.0107183	turquoise	hematological and neurological expressed 1-like (HN1L), mRNA.
ILMN_2273261	FBXO3	26273	49.5364	40.8823	0.0253124	0.00518634	62.8779	119.05	0.0321297	0.0104352	turquoise	F-box protein 3 (FBXO3), transcript variant 1, mRNA.
ILMN_2069128	EPB41L2	2037	45.266	44.978	0.0231303	0.00517632	61.2838	121.409	0.0313152	0.0104791	turquoise	erythrocyte membrane protein band 4.1-like 2 (EPB41L2), mRNA.
ILMN_1758398	GUK1	2987	45.6752	44.4961	0.0233394	0.00517215	60.1343	117.768	0.0307278	0.0102043	turquoise	guanylate kinase 1 (GUK1), mRNA.
ILMN_1764398	TUBE1	51175	39.2655	50.8987	0.0200641	0.00517175	52.5905	117.67	0.026873	0.00976603	turquoise	tubulin, epsilon 1 (TUBE1), mRNA.
ILMN_1697115	FLJ12355	80054	28.7712	61.2128	0.0147017	0.00516141	48.5788	134.654	0.0248231	0.0105101	turquoise	PREDICTED: hypothetical protein FLJ12355 (FLJ12355), misc RNA.
ILMN_2150284	RNPC3	55599	46.1409	43.7071	0.0235773	0.0051536	63.54	126.21	0.0324681	0.0108839	turquoise	RNA-binding region (RNP1, RRM) containing 3 (RNPC3), mRNA.
ILMN_2180582	PNPLA8	50640	48.2436	41.559	0.0246518	0.00515101	59.3203	114.909	0.0303118	0.00999367	turquoise	patatin-like phospholipase domain containing 8 (PNPLA8), mRNA.
ILMN_1745079	TRIM2	23321	33.2099	56.3066	0.0169698	0.00513459	49.9591	125.63	0.0255284	0.0100716	turquoise	tripartite motif-containing 2 (TRIM2), mRNA.
ILMN_2324574	RALGAPA1	253959	36.329	53.1267	0.0185636	0.00513111	51.3735	122.274	0.0262511	0.0099603	turquoise	Ral GTPase activating protein, alpha subunit 1 (catalytic) (RALGAPA1), transcript variant 2, mRNA.
ILMN_1730698	ODF2	4957	29.8779	59.5343	0.0152672	0.00512861	44.7333	128.216	0.0228581	0.00992023	turquoise	outer dense fiber of sperm tails 2 (ODF2), transcript variant 1, mRNA.
ILMN_1809086	XRN1	54464	29.4772	59.8602	0.0150625	0.00512432	44.9454	122.52	0.0229665	0.00960568	turquoise	5'-3' exoribonuclease 1 (XRN1), mRNA.
ILMN_1673111	TSEN34	79042	44.7757	44.5092	0.0228798	0.00512131	61.6186	125.497	0.0314862	0.0107328	turquoise	tRNA splicing endonuclease 34 homolog (S. cerevisiae) (TSEN34), transcript variant 2, mRNA.
ILMN_2097790	C1orf86	199990	50.683	38.5198	0.0258983	0.0051166	67.7164	124.22	0.0346021	0.0110093	turquoise	chromosome 1 open reading frame 86 (C1orf86), transcript variant 2, mRNA.
ILMN_3255931	LOC100129297	100129297	39.7105	49.4035	0.0202915	0.0051115	59.191	128.106	0.0302458	0.0107432	turquoise	PREDICTED: hypothetical protein LOC100129297 (LOC100129297), mRNA.
ILMN_1783753	TXNDC12	51060	42.9755	46.1285	0.0219599	0.00511093	59.8984	124.204	0.0306072	0.01056	turquoise	thioredoxin domain containing 12 (endoplasmic reticulum) (TXNDC12), mRNA.
ILMN_1659106	PHLDA3	23612	29.1799	59.8657	0.0149105	0.00510758	49.8169	136.373	0.0254558	0.0106797	turquoise	pleckstrin homology-like domain, family A, member 3 (PHLDA3), mRNA.
ILMN_1763144	NEU1	4758	40.52	48.5106	0.0207052	0.00510672	57.9095	124.774	0.029591	0.0104786	turquoise	sialidase 1 (lysosomal sialidase) (NEU1), mRNA.
ILMN_1759084	INTS8	55656	33.7083	55.2368	0.0172245	0.00510182	46.6089	114.104	0.0238165	0.00921838	turquoise	integrator complex subunit 8 (INTS8), mRNA.
ILMN_1794621	TMEM132C	92293	38.585	50.3483	0.0197164	0.00510114	52.7927	117.443	0.0269764	0.0097646	turquoise	PREDICTED: transmembrane protein 132C (TMEM132C), mRNA.
ILMN_1729832	LOC653994	653994	35.1414	53.7658	0.0179568	0.00509965	51.332	120.318	0.0262299	0.00984573	turquoise	PREDICTED: similar to eukaryotic translation initiation factor 4H isoform 2, transcript variant 5 (LOC653994), mRNA.
ILMN_1797566	SNAP47	116841	51.6032	37.3008	0.0263685	0.00509946	69.0391	123.301	0.035278	0.0110325	turquoise	synaptosomal-associated protein, 47kDa (SNAP47), mRNA.
ILMN_1719403	MTX1	4580	24.7729	63.9985	0.0126586	0.00509186	44.1907	131.979	0.0225808	0.0101049	turquoise	metaxin 1 (MTX1), transcript variant 1, mRNA.
ILMN_1806068	NOC4L	79050	51.6891	37.0139	0.0264124	0.00508793	68.5158	122.296	0.0350106	0.0109448	turquoise	PREDICTED: nucleolar complex associated 4 homolog (S. cerevisiae) (NOC4L), mRNA.
ILMN_2225608	FAM135A	57579	37.4307	51.2337	0.0191266	0.00508572	54.1386	124.995	0.0276641	0.0102749	turquoise	family with sequence similarity 135, member A (FAM135A), mRNA.
ILMN_1788778	SEPT11	55752	44.1978	44.4393	0.0225844	0.00508415	55.9752	110.878	0.0286026	0.00957057	turquoise	septin 11 (SEPT11), mRNA.
ILMN_1743583	MADD	8567	51.8502	36.6804	0.0264947	0.00507805	63.3452	106.876	0.0323685	0.00976373	turquoise	MAP-kinase activating death domain (MADD), transcript variant 5, mRNA.
ILMN_1885728	KIAA1147	57189	31.2881	57.2152	0.0159878	0.00507647	45.5251	115.076	0.0232627	0.00921197	turquoise	PREDICTED: KIAA1147 (KIAA1147), mRNA.
ILMN_2107613	RHOJ	57381	40.5916	47.8616	0.0207417	0.0050736	58.2777	124.808	0.0297791	0.0105016	turquoise	ras homolog gene family, member J (RHOJ), mRNA.
ILMN_3242462	UHRF1BP1	54887	45.3749	42.999	0.023186	0.00506906	62.5192	123.309	0.0319464	0.010659	turquoise	UHRF1 binding protein 1 (UHRF1BP1), mRNA.
ILMN_2400250	FAM86A	196483	40.6466	47.69	0.0207699	0.00506692	58.2072	121.756	0.0297431	0.0103226	turquoise	family with sequence similarity 86, member A (FAM86A), transcript variant 2, mRNA.
ILMN_1736005	NCAPH2	29781	43.0294	45.2907	0.0219874	0.00506597	63.3771	131.493	0.0323848	0.0111776	turquoise	non-SMC condensin II complex, subunit H2 (NCAPH2), transcript variant 2, mRNA.
ILMN_3246801	DNAJC30	84277	50.4674	37.8078	0.0257881	0.00506339	66.2792	117.66	0.0338678	0.0105506	turquoise	DnaJ (Hsp40) homolog, subfamily C, member 30 (DNAJC30), mRNA.
ILMN_1718044	ELAC2	60528	39.9373	48.1655	0.0204074	0.0050535	57.6659	122.572	0.0294665	0.0103383	turquoise	elaC homolog 2 (E. coli) (ELAC2), mRNA.
ILMN_1668514	PIP5K1C	23396	21.0527	67.0293	0.0107577	0.00505231	34.6717	124.614	0.0177168	0.00913651	turquoise	phosphatidylinositol-4-phosphate 5-kinase, type I, gamma (PIP5K1C), mRNA.
ILMN_2083595	LOC400707	400707	43.7831	44.2956	0.0223726	0.00505213	60.8967	118.212	0.0311174	0.0102735	turquoise	hypothetical gene supported by AK124070 (LOC400707), mRNA.
ILMN_2062754	SRA1	10011	39.3891	48.668	0.0201273	0.00505088	53.7409	115.222	0.0274609	0.00969157	turquoise	steroid receptor RNA activator 1 (SRA1), mRNA.
ILMN_1659257	TNFRSF8	943	49.7004	38.305	0.0253962	0.00504792	63.3133	114.452	0.0323522	0.0101965	turquoise	tumor necrosis factor receptor superfamily, member 8 (TNFRSF8), transcript variant 2, mRNA.
ILMN_3286067	LOC391578	391578	32.6474	55.3499	0.0166824	0.00504745	52.6361	130.093	0.0268963	0.0104812	turquoise	PREDICTED: misc_RNA (LOC391578), miscRNA.
ILMN_1806946	UBTF	7343	50.951	37.0365	0.0260353	0.00504689	65.9287	120.572	0.0336887	0.0106975	turquoise	upstream binding transcription factor, RNA polymerase I (UBTF), transcript variant 2, mRNA.
ILMN_1766159	MIER2	54531	42.368	45.274	0.0216495	0.00502708	58.7822	120.114	0.0300369	0.0102613	turquoise	mesoderm induction early response 1, family member 2 (MIER2), mRNA.
ILMN_1660000	SNURF	8926	46.9759	40.5309	0.024004	0.00501932	64.4072	123.473	0.0329112	0.0107767	turquoise	SNRPN upstream reading frame (SNURF), transcript variant 1, mRNA.
ILMN_2163306	FAM120A	23196	38.2803	49.1322	0.0195607	0.0050139	54.081	121.818	0.0276346	0.0100894	turquoise	family with sequence similarity 120A (FAM120A), mRNA.
ILMN_1674297	HCFC2	29915	47.5938	39.6679	0.0243198	0.00500526	60.9288	114.948	0.0311338	0.0100882	turquoise	host cell factor C2 (HCFC2), mRNA.
ILMN_1691702	ZNF775	285971	45.0982	42.1057	0.0230446	0.00500195	60.9578	119.949	0.0311486	0.0103767	turquoise	zinc finger protein 775 (ZNF775), mRNA.
ILMN_1815107	MATR3	9782	36.5939	50.576	0.018699	0.00499999	54.9214	124.352	0.0280641	0.010283	turquoise	matrin 3 (MATR3), transcript variant 1, mRNA.
ILMN_3243986	FAM72B	653820	48.0644	38.8542	0.0245603	0.00498558	69.8601	128.467	0.0356975	0.0113759	turquoise	family with sequence similarity 72, member B (FAM72B), mRNA.
ILMN_1709451	TFPT	29844	40.8662	45.9563	0.020882	0.00498006	54.1614	111.177	0.0276757	0.00948365	turquoise	TCF3 (E2A) fusion partner (in childhood Leukemia) (TFPT), mRNA.
ILMN_3280735	LOC643507	643507	31.1586	55.6106	0.0159216	0.00497702	47.637	125.234	0.0243419	0.00991575	turquoise	PREDICTED: misc_RNA (LOC643507), miscRNA.
ILMN_1808107	MMP23B	8510	47.8202	38.9124	0.0244355	0.00497491	67.6421	126.342	0.0345642	0.0111268	turquoise	matrix metallopeptidase 23B (MMP23B), mRNA.
ILMN_1695827	PPP1CA	5499	34.3122	52.3054	0.017533	0.00496831	49.6046	118.845	0.0253473	0.00966212	turquoise	protein phosphatase 1, catalytic subunit, alpha isoform (PPP1CA), transcript variant 3, mRNA.
ILMN_1792820	NOC2L	26155	50.0227	36.5835	0.0255609	0.00496766	65.0161	113.58	0.0332223	0.0102441	turquoise	nucleolar complex associated 2 homolog (S. cerevisiae) (NOC2L), mRNA.
ILMN_3231558	LOC100134648	100134648	47.7777	38.7945	0.0244138	0.00496571	65.2254	120.531	0.0333293	0.0106549	turquoise	PREDICTED: similar to hCG2024106, transcript variant 1 (LOC100134648), mRNA.
ILMN_2381257	DSC2	1824	41.9368	44.6068	0.0214291	0.00496407	61.3682	123.9	0.0313583	0.0106268	turquoise	desmocollin 2 (DSC2), transcript variant Dsc2a, mRNA.
ILMN_1687941	RNF4	6047	48.5622	37.8593	0.0248146	0.00495707	64.333	118.033	0.0328733	0.0104604	turquoise	ring finger protein 4 (RNF4), mRNA.
ILMN_1794011	CHST2	9435	47.504	38.6812	0.0242739	0.00494351	63.2936	111.921	0.0323422	0.0100502	turquoise	carbohydrate (N-acetylglucosamine-6-O) sulfotransferase 2 (CHST2), mRNA.
ILMN_2412281	PDLIM5	10611	48.0012	38.0272	0.0245279	0.00493452	64.0931	114.718	0.0327507	0.0102565	turquoise	PDZ and LIM domain 5 (PDLIM5), transcript variant 4, mRNA.
ILMN_1794324	CNOT4	4850	45.3779	40.55	0.0231875	0.00492875	65.9699	124.532	0.0337097	0.010927	turquoise	CCR4-NOT transcription complex, subunit 4 (CNOT4), transcript variant 2, mRNA.
ILMN_1794914	UBTD1	80019	26.4031	59.463	0.0134916	0.00492521	47.3452	130.311	0.0241927	0.0101902	turquoise	ubiquitin domain containing 1 (UBTD1), mRNA.
ILMN_3223181	SEC13	6396	39.1434	46.5577	0.0200017	0.00491575	54.8265	116.556	0.0280156	0.00983036	turquoise	SEC13 homolog (S. cerevisiae) (SEC13), transcript variant 2, mRNA.
ILMN_1784005	LOC644615	644615	36.1882	49.5026	0.0184917	0.00491515	54.6553	117.71	0.0279281	0.00988672	turquoise	PREDICTED: similar to Ras-related protein Rab-13 (LOC644615), mRNA.
ILMN_1769658	LYSMD4	145748	53.8029	31.6648	0.0274925	0.00490236	69.4853	112.992	0.035506	0.0104668	turquoise	LysM, putative peptidoglycan-binding, domain containing 4 (LYSMD4), mRNA.
ILMN_1762766	PTPRA	5786	46.309	39.1458	0.0236633	0.00490162	65.8004	122.022	0.0336231	0.0107733	turquoise	protein tyrosine phosphatase, receptor type, A (PTPRA), transcript variant 2, mRNA.
ILMN_1651438	ZFPM1	161882	25.7734	59.6787	0.0131698	0.00490146	43.8712	124.762	0.0224176	0.00967266	turquoise	zinc finger protein, multitype 1 (ZFPM1), mRNA.
ILMN_1786139	VKORC1	79001	38.4525	46.9636	0.0196487	0.0048994	58.7636	122.333	0.0300274	0.0103875	turquoise	vitamin K epoxide reductase complex, subunit 1 (VKORC1), transcript variant 1, mRNA.
ILMN_1658904	ID2B	84099	47.8998	37.4929	0.0244761	0.00489805	67.3172	121.295	0.0343982	0.0108186	turquoise	PREDICTED: inhibitor of DNA binding 2B, dominant negative helix-loop-helix protein, transcript variant 1 (ID2B), mRNA.
ILMN_2402930	LOC440926	440926	41.7374	43.6145	0.0213272	0.00489571	61.8145	121.131	0.0315864	0.0104936	turquoise	H3 histone, family 3A pseudogene (LOC440926), non-coding RNA.
ILMN_1762741	GTDC1	79712	42.3669	42.9638	0.0216489	0.0048945	64.1429	124.419	0.0327761	0.0108158	turquoise	glycosyltransferase-like domain containing 1 (GTDC1), transcript variant 1, mRNA.
ILMN_2298818	RPS29	6235	36.2046	48.8409	0.0185001	0.00487814	55.5078	120.305	0.0283637	0.0100844	turquoise	ribosomal protein S29 (RPS29), transcript variant 2, mRNA.
ILMN_1703233	LOC653382	653382	55.6299	29.3394	0.0284261	0.00487377	70.1163	108.484	0.0358285	0.0102444	turquoise	PREDICTED: similar to TBC1 domain family, member 3, transcript variant 1 (LOC653382), mRNA.
ILMN_1785785	NCOA1	8648	38.5708	46.3962	0.0197092	0.00487364	55.5793	115.761	0.0284003	0.00982792	turquoise	nuclear receptor coactivator 1 (NCOA1), transcript variant 2, mRNA.
ILMN_3307827	DNAJC4	3338	41.7166	43.2488	0.0213166	0.00487355	55.5832	109.199	0.0284023	0.00945179	turquoise	DnaJ (Hsp40) homolog, subfamily C, member 4 (DNAJC4), mRNA.
ILMN_1779648	HIST3H2A	92815	48.6287	36.3047	0.0248486	0.00487171	64.1804	110.633	0.0327953	0.0100272	turquoise	histone cluster 3, H2a (HIST3H2A), mRNA.
ILMN_1718069	MIS12	79003	41.4477	43.4699	0.0211792	0.0048708	61.5499	124.56	0.0314511	0.0106751	turquoise	MIS12, MIND kinetochore complex component, homolog (S. pombe) (MIS12), mRNA.
ILMN_1744308	DHX33	56919	35.4922	49.4075	0.018136	0.00486977	56.7385	127.926	0.0289926	0.0105922	turquoise	DEAH (Asp-Glu-Ala-His) box polypeptide 33 (DHX33), mRNA.
ILMN_1658486	MRPL54	116541	30.5612	53.9618	0.0156164	0.00484817	53.8135	130.831	0.027498	0.010591	turquoise	mitochondrial ribosomal protein L54 (MRPL54), nuclear gene encoding mitochondrial protein, mRNA.
ILMN_1784717	RPS19	6223	45.8716	38.566	0.0234398	0.00484327	62.3765	112.003	0.0318735	0.0100023	turquoise	ribosomal protein S19 (RPS19), mRNA.
ILMN_1679178	ATP5D	513	37.7434	46.5706	0.0192864	0.00483618	53.3915	114.707	0.0272823	0.00964197	turquoise	ATP synthase, H+ transporting, mitochondrial F1 complex, delta subunit (ATP5D), nuclear gene encoding mitochondrial protein, transcript variant 1, mRNA.
ILMN_1652721	LOC648758	648758	49.461	34.7391	0.0252739	0.00482965	70.3092	120.669	0.035927	0.0109543	turquoise	PREDICTED: hypothetical protein LOC648757, transcript variant 2 (LOC648758), mRNA.
ILMN_2194106	TSPAN12	23554	38.1311	45.9339	0.0194845	0.0048219	57.686	123.397	0.0294768	0.0103868	turquoise	tetraspanin 12 (TSPAN12), mRNA.
ILMN_1793522	PRKAB1	5564	41.2458	42.8104	0.021076	0.00482139	58.639	117.436	0.0299637	0.0100995	turquoise	protein kinase, AMP-activated, beta 1 non-catalytic subunit (PRKAB1), mRNA.
ILMN_1807919	TNS1	7145	38.5938	45.4098	0.0197209	0.00481838	59.1253	125.354	0.0302122	0.0105816	turquoise	tensin 1 (TNS1), mRNA.
ILMN_1749115	RTN2	6253	36.1704	47.8206	0.0184826	0.00481766	51.0804	114.379	0.0261014	0.0094906	turquoise	reticulon 2 (RTN2), transcript variant 3, mRNA.
ILMN_2119421	LOC143543	143543	40.5829	43.3819	0.0207373	0.00481615	56.7629	112.847	0.0290051	0.00972868	turquoise	RNA binding motif protein, X-linked pseudogene (LOC143543) on chromosome 11.
ILMN_2143566	SLC39A6	25800	39.8962	43.9089	0.0203864	0.00480699	54.1542	107.697	0.027672	0.00928364	turquoise	solute carrier family 39 (zinc transporter), member 6 (SLC39A6), mRNA.
ILMN_2346769	FAM189B	10712	43.7972	39.9957	0.0223798	0.0048063	65.3632	125.33	0.0333997	0.010938	turquoise	family with sequence similarity 189, member B (FAM189B), transcript variant 2, mRNA.
ILMN_2137536	ZZZ3	26009	45.979	37.78	0.0234946	0.00480435	62.387	114.227	0.0318789	0.0101304	turquoise	zinc finger, ZZ-type containing 3 (ZZZ3), mRNA.
ILMN_1669572	RNF126	55658	32.0503	51.6132	0.0163773	0.00479887	50.2783	119.642	0.0256915	0.00974647	turquoise	ring finger protein 126 (RNF126), mRNA.
ILMN_1799814	WDR57	9410	41.3168	42.3315	0.0211123	0.004798	57.06	112.484	0.0291569	0.00972488	turquoise	WD repeat domain 57 (U5 snRNP specific) (WDR57), mRNA.
ILMN_1663493	C7orf28B	221960	30.6666	52.8295	0.0156702	0.00478927	45.1181	109.523	0.0230547	0.0088701	turquoise	PREDICTED: chromosome 7 open reading frame 28B (C7orf28B), mRNA.
ILMN_1775822	PDGFB	5155	38.4318	45.0567	0.0196381	0.00478884	57.2587	121.338	0.0292584	0.0102441	turquoise	platelet-derived growth factor beta polypeptide (simian sarcoma viral (v-sis) oncogene homolog) (PDGFB), transcript variant 1, mRNA.
ILMN_2349393	MDK	4192	40.8093	42.6539	0.020853	0.00478738	56.8354	113.167	0.0290421	0.00975121	turquoise	midkine (neurite growth-promoting factor 2) (MDK), transcript variant 1, mRNA.
ILMN_2306565	MTX2	10651	36.8564	46.5693	0.0188331	0.00478523	48.8633	104.737	0.0249685	0.00881037	turquoise	metaxin 2 (MTX2), transcript variant 1, mRNA.
ILMN_1705900	ATXN10	25814	47.4326	35.9778	0.0242374	0.00478435	67.3552	118.381	0.0344176	0.0106537	turquoise	ataxin 10 (ATXN10), mRNA.
ILMN_2183885	C7orf11	136647	38.9634	44.3522	0.0199098	0.00477891	51.352	106.887	0.0262402	0.00907645	turquoise	chromosome 7 open reading frame 11 (C7orf11), mRNA.
ILMN_1782688	THNSL1	79896	40.1504	43.0609	0.0205163	0.00477293	61.6718	123.754	0.0315134	0.0106359	turquoise	threonine synthase-like 1 (S. cerevisiae) (THNSL1), mRNA.
ILMN_2362368	U2AF1	7307	41.0049	42.1588	0.020953	0.0047702	62.4203	122.062	0.0318959	0.0105818	turquoise	U2 small nuclear RNA auxiliary factor 1 (U2AF1), transcript variant b, mRNA.
ILMN_1781623	TEX264	51368	33.1142	50.0191	0.0169209	0.00476846	53.0935	123.201	0.0271301	0.0101121	turquoise	testis expressed 264 (TEX264), mRNA.
ILMN_1706841	PGAM4	441531	36.5008	46.543	0.0186514	0.00476333	50.6851	106.926	0.0258994	0.00904044	turquoise	phosphoglycerate mutase family member 4 (PGAM4), mRNA.
ILMN_1763694	RSPRY1	89970	39.8145	42.8689	0.0203447	0.00474265	55.6028	107.849	0.0284122	0.00937546	turquoise	ring finger and SPRY domain containing 1 (RSPRY1), mRNA.
ILMN_3257475	LOC100129866	100129866	38.7449	43.8518	0.0197981	0.00473768	54.7137	109.113	0.027958	0.00939699	turquoise	PREDICTED: misc_RNA (LOC100129866), miscRNA.
ILMN_1766793	C9orf23	138716	38.4282	44.1143	0.0196363	0.00473457	58.4238	119.74	0.0298537	0.0102193	turquoise	chromosome 9 open reading frame 23 (C9orf23), transcript variant 2, mRNA.
ILMN_1730940	KLHDC3	116138	42.5897	39.798	0.0217628	0.00472569	62.8972	115.594	0.0321396	0.0102381	turquoise	kelch domain containing 3 (KLHDC3), mRNA.
ILMN_3245403	LOC100133931	100133931	33.2972	48.9996	0.0170144	0.00472048	55.3309	122.341	0.0282733	0.0101911	turquoise	PREDICTED: hypothetical protein LOC100133931 (LOC100133931), mRNA.
ILMN_2133675	SGSH	6448	30.3965	51.8529	0.0155322	0.00471776	41.9645	104.831	0.0214433	0.00842007	turquoise	N-sulfoglucosamine sulfohydrolase (sulfamidase) (SGSH), mRNA.
ILMN_1736068	CNOT8	9337	44.128	37.9804	0.0225488	0.00470967	60.3129	108.401	0.030819	0.00967731	turquoise	CCR4-NOT transcription complex, subunit 8 (CNOT8), mRNA.
ILMN_2328029	EXT2	2132	35.129	46.9556	0.0179505	0.00470831	52.8936	117.93	0.0270279	0.00979829	turquoise	exostoses (multiple) 2 (EXT2), transcript variant 2, mRNA.
ILMN_1731639	CASP3	836	42.6859	39.3761	0.0218119	0.00470701	64.0559	120.02	0.0327317	0.0105584	turquoise	caspase 3, apoptosis-related cysteine peptidase (CASP3), transcript variant alpha, mRNA.
ILMN_1681332	LOC646496	646496	52.0058	29.9757	0.0265743	0.0047024	69.6454	111.017	0.0355878	0.0103627	turquoise	PREDICTED: hypothetical LOC646496 (LOC646496), mRNA.
ILMN_3236080	FAM26E	254228	42.5422	39.4059	0.0217385	0.00470048	57.6509	105.726	0.0294588	0.00937118	turquoise	family with sequence similarity 26, member E (FAM26E), mRNA.
ILMN_2244484	CCBL2	56267	29.6575	52.0513	0.0151546	0.00468675	52.2931	123.624	0.026721	0.0100905	turquoise	cysteine conjugate-beta lyase 2 (CCBL2), transcript variant 1, mRNA.
ILMN_1790253	TRIM73	375593	43.775	37.8837	0.0223684	0.00468388	62.5817	116.145	0.0319784	0.0102516	turquoise	tripartite motif-containing 73 (TRIM73), mRNA.
ILMN_1690252	ALKBH2	121642	39.2203	42.4284	0.020041	0.00468331	53.9327	106.762	0.0275588	0.00921733	turquoise	alkB, alkylation repair homolog 2 (E. coli) (ALKBH2), mRNA.
ILMN_1692824	ASPA	443	37.1701	44.3469	0.0189934	0.00467575	61.6883	126.799	0.0315218	0.0108115	turquoise	aspartoacylase (Canavan disease) (ASPA), transcript variant 1, mRNA.
ILMN_1697777	TSTA3	7264	33.279	48.2088	0.0170051	0.00467407	56.553	126.854	0.0288978	0.0105201	turquoise	tissue specific transplantation antigen P35B (TSTA3), mRNA.
ILMN_2088825	CENTB2	23527	41.3561	40.0404	0.0211324	0.00466883	55.8644	104.241	0.0285459	0.00918353	turquoise	centaurin, beta 2 (CENTB2), mRNA.
ILMN_3300797	LOC729090	729090	41.3879	39.9979	0.0211487	0.00466823	66.3051	123.156	0.033881	0.0108673	turquoise	PREDICTED: similar to Eukaryotic translation elongation factor 1 alpha 1 (LOC729090), mRNA.
ILMN_1740104	HOXC6	3223	42.6362	38.6905	0.0217865	0.00466483	63.6115	117.18	0.0325046	0.01037	turquoise	homeobox C6 (HOXC6), transcript variant 1, mRNA.
ILMN_1723743	ROM1	6094	40.8209	40.4855	0.0208589	0.00466367	61.7807	118.987	0.0315691	0.0103687	turquoise	retinal outer segment membrane protein 1 (ROM1), mRNA.
ILMN_1660698	GTPBP8	29083	31.7359	49.565	0.0162166	0.00466335	53.1628	124.605	0.0271655	0.0101966	turquoise	GTP-binding protein 8 (putative) (GTPBP8), transcript variant 1, mRNA.
ILMN_1682981	LOC653034	653034	48.7019	32.321	0.024886	0.00464741	67.5636	112.739	0.0345241	0.010342	turquoise	PREDICTED: hypothetical protein LOC653034 (LOC653034), mRNA.
ILMN_1716080	CBL	867	39.356	41.5854	0.0201104	0.00464273	60.4705	121.345	0.0308996	0.0104288	turquoise	Cas-Br-M (murine) ecotropic retroviral transforming sequence (CBL), mRNA.
ILMN_1651800	GSTM4	2948	37.6554	43.0895	0.0192414	0.00463146	59.3927	122.51	0.0303489	0.0104338	turquoise	glutathione S-transferase M4 (GSTM4), transcript variant 2, mRNA.
ILMN_3245066	DENND4B	9909	31.6816	49.056	0.0161889	0.00463104	46.8707	113.249	0.0239503	0.00918432	turquoise	DENN/MADD domain containing 4B (DENND4B), mRNA.
ILMN_1765523	TOLLIP	54472	41.2445	39.3678	0.0210753	0.00462385	60.1006	114.544	0.0307106	0.0100175	turquoise	toll interacting protein (TOLLIP), mRNA.
ILMN_1669033	NCOA1	8648	34.8169	45.7179	0.017791	0.00461941	51.2576	106.775	0.0261919	0.0090646	turquoise	nuclear receptor coactivator 1 (NCOA1), transcript variant 2, mRNA.
ILMN_1724211	GPRC5C	55890	39.1051	41.3628	0.0199821	0.00461557	60.7954	120.913	0.0310656	0.0104227	turquoise	G protein-coupled receptor, family C, group 5, member C (GPRC5C), transcript variant 1, mRNA.
ILMN_2292387	TANK	10010	41.4681	38.9014	0.0211896	0.00460993	54.9958	105.24	0.0281021	0.00919097	turquoise	TRAF family member-associated NFKB activator (TANK), transcript variant 1, mRNA.
ILMN_1712269	ZNF605	90462	38.3558	41.9388	0.0195993	0.00460563	59.1072	119.745	0.030203	0.0102588	turquoise	zinc finger protein 605 (ZNF605), mRNA.
ILMN_1801118	C16orf33	79622	29.7681	50.5066	0.0152111	0.0046045	51.7714	123.431	0.0264545	0.0100494	turquoise	chromosome 16 open reading frame 33 (C16orf33), mRNA.
ILMN_1673129	PCDH12	51294	32.3061	47.9038	0.016508	0.00460077	51.3936	115.777	0.0262614	0.00958876	turquoise	protocadherin 12 (PCDH12), mRNA.
ILMN_1756723	DPP7	29952	32.0722	48.0355	0.0163884	0.00459491	53.0628	118.278	0.0271143	0.00982799	turquoise	dipeptidyl-peptidase 7 (DPP7), mRNA.
ILMN_1728024	TUBG1	7283	32.0319	48.0484	0.0163678	0.00459334	51.8491	117.231	0.0264942	0.00969828	turquoise	tubulin, gamma 1 (TUBG1), mRNA.
ILMN_3241354	LOC390660	390660	42.1943	37.8467	0.0215607	0.00459109	60.6887	113.668	0.0310111	0.0100009	turquoise	PREDICTED: misc_RNA (LOC390660), miscRNA.
ILMN_2162234	NEK1	4750	35.555	44.4654	0.0181681	0.00458991	50.9683	107.192	0.0260441	0.00907194	turquoise	NIMA (never in mitosis gene a)-related kinase 1 (NEK1), mRNA.
ILMN_2352009	ACADVL	37	36.4825	43.4918	0.0186421	0.00458726	55.2233	113.099	0.0282183	0.00965481	turquoise	acyl-Coenzyme A dehydrogenase, very long chain (ACADVL), nuclear gene encoding mitochondrial protein, transcript variant 1, mRNA.
ILMN_1679617	LOC654155	654155	43.7929	36.1813	0.0223776	0.00458726	63.904	114.844	0.0326541	0.0102528	turquoise	PREDICTED: similar to HLA class II histocompatibility antigen, DR-W53 beta chain precursor (LOC654155), mRNA.
ILMN_1765401	RRN3	54700	42.992	36.7072	0.0219683	0.00457148	63.3318	114.431	0.0323617	0.0101963	turquoise	RRN3 RNA polymerase I transcription factor homolog (S. cerevisiae) (RRN3), mRNA.
ILMN_1682736	LOC643452	643452	40.0645	39.5354	0.0204724	0.00456578	59.7347	113.088	0.0305236	0.00991299	turquoise	PREDICTED: similar to bromodomain containing 7 (LOC643452), mRNA.
ILMN_1792669	HLCS	3141	45.2214	34.3683	0.0231075	0.0045652	63.0416	106.109	0.0322134	0.00970236	turquoise	holocarboxylase synthetase (biotin-(proprionyl-Coenzyme A-carboxylase (ATP-hydrolysing)) ligase) (HLCS), mRNA.
ILMN_1740601	LOC285033	285033	48.8129	30.6928	0.0249427	0.00456038	66.5447	104.241	0.0340034	0.00979611	turquoise	PREDICTED: hypothetical protein LOC285033 (LOC285033), mRNA.
ILMN_3237655	LOC100132308	100132308	51.197	28.152	0.026161	0.00455139	67.9732	102.37	0.0347334	0.00977077	turquoise	PREDICTED: similar to solute carrier family 29 (nucleoside transporters), member 4 (LOC100132308), mRNA.
ILMN_1766814	TK2	7084	31.0381	48.2215	0.01586	0.00454626	49.9585	112.586	0.0255281	0.0093234	turquoise	thymidine kinase 2, mitochondrial (TK2), nuclear gene encoding mitochondrial protein, mRNA.
ILMN_1700487	TOP3A	7156	48.4513	30.7613	0.024758	0.00454357	68.3136	112.064	0.0349073	0.0103463	turquoise	topoisomerase (DNA) III alpha (TOP3A), mRNA.
ILMN_1724497	ABI2	10152	35.39	43.7725	0.0180838	0.0045407	57.5492	117.602	0.0294069	0.0100465	turquoise	PREDICTED: abl interactor 2 (ABI2), mRNA.
ILMN_1807913	ART1	417	48.2151	30.924	0.0246372	0.00453935	68.275	109.018	0.0348876	0.0101694	turquoise	ADP-ribosyltransferase 1 (ART1), mRNA.
ILMN_1798880	RPA4	29935	42.7521	36.1956	0.0218457	0.00452837	63.2751	114.007	0.0323327	0.0101688	turquoise	replication protein A4, 34kDa (RPA4), mRNA.
ILMN_1725366	SLC27A5	10998	30.739	48.1374	0.0157072	0.00452428	52.0457	118.684	0.0265946	0.00979291	turquoise	solute carrier family 27 (fatty acid transporter), member 5 (SLC27A5), mRNA.
ILMN_1670188	TNFSF12-TNFSF13	407977	35.2312	43.6277	0.0180026	0.00452328	57.4731	118.259	0.029368	0.0100798	turquoise	TNFSF12-TNFSF13 readthrough (TNFSF12-TNFSF13), mRNA.
ILMN_2182335	ARID2	196528	39.4022	39.4356	0.020134	0.00452207	59.1719	113.991	0.030236	0.00993248	turquoise	AT rich interactive domain 2 (ARID, RFX-like) (ARID2), mRNA.
ILMN_1813100	KIAA1244	57221	49.5338	29.2671	0.0253111	0.00451996	67.5819	105.556	0.0345334	0.00993107	turquoise	KIAA1244 (KIAA1244), mRNA.
ILMN_2388585	GOPC	57120	24.9049	53.8456	0.0127261	0.00451706	40.8928	108.982	0.0208956	0.00859668	turquoise	golgi associated PDZ and coiled-coil motif containing (GOPC), transcript variant 1, mRNA.
ILMN_1805826	BIVM	54841	40.6358	38.0184	0.0207643	0.00451154	58.7942	108.49	0.030043	0.00959527	turquoise	basic, immunoglobulin-like variable motif containing (BIVM), mRNA.
ILMN_1797793	BLVRB	645	32.2919	46.3123	0.0165007	0.00450867	53.937	118.696	0.0275611	0.00990211	turquoise	biliverdin reductase B (flavin reductase (NADPH)) (BLVRB), mRNA.
ILMN_1752837	ARL8B	55207	43.771	34.6171	0.0223664	0.00449628	58.9963	100.489	0.0301463	0.00914796	turquoise	ADP-ribosylation factor-like 8B (ARL8B), mRNA.
ILMN_1694569	LOC645100	645100	30.9598	47.3895	0.01582	0.00449405	49.3633	110.873	0.025224	0.00919103	turquoise	PREDICTED: hCG1820764 (LOC645100), mRNA.
ILMN_2378664	ERLIN2	11160	34.046	44.2837	0.0173971	0.00449293	56.3255	118.523	0.0287815	0.0100292	turquoise	ER lipid raft associated 2 (ERLIN2), transcript variant 3, mRNA.
ILMN_1714397	CRYL1	51084	40.6273	37.6823	0.02076	0.00449177	57.1882	106.178	0.0292224	0.00937055	turquoise	crystallin, lambda 1 (CRYL1), mRNA.
ILMN_1682165	NT5C2	22978	36.9908	41.2311	0.0189018	0.00448674	59.7008	119.617	0.0305063	0.0102855	turquoise	5'-nucleotidase, cytosolic II (NT5C2), mRNA.
ILMN_2413650	STIL	6491	34.477	43.5304	0.0176172	0.00447444	53.7607	112.788	0.027471	0.00955312	turquoise	SCL/TAL1 interrupting locus (STIL), transcript variant 2, mRNA.
ILMN_2361570	SNX14	57231	41.0194	36.9784	0.0209604	0.00447389	57.8524	105.069	0.0295618	0.00934506	turquoise	sorting nexin 14 (SNX14), transcript variant 2, mRNA.
ILMN_1690473	NFKBIB	4793	36.6755	41.2142	0.0187407	0.00446769	60.7616	121.588	0.0310483	0.0104594	turquoise	nuclear factor of kappa light polypeptide gene enhancer in B-cells inhibitor, beta (NFKBIB), transcript variant 1, mRNA.
ILMN_2206420	UGT1A3	54659	39.3251	38.5593	0.0200946	0.00446739	62.0592	117.761	0.0317114	0.0103143	turquoise	UDP glucuronosyltransferase 1 family, polypeptide A3 (UGT1A3), mRNA.
ILMN_1723156	PTPRA	5786	39.1472	38.4467	0.0200037	0.00445072	60.8076	114.072	0.0310718	0.010031	turquoise	protein tyrosine phosphatase, receptor type, A (PTPRA), transcript variant 1, mRNA.
ILMN_1653438	PHF14	9678	38.7914	38.7944	0.0198219	0.00445026	63.8257	122.394	0.0326141	0.0106814	turquoise	PHD finger protein 14 (PHF14), transcript variant 1, mRNA.
ILMN_1815035	DENND2C	163259	47.1515	30.1713	0.0240937	0.00443517	68.5091	109.916	0.0350072	0.0102343	turquoise	DENN/MADD domain containing 2C (DENND2C), mRNA.
ILMN_2272074	TROVE2	6738	39.4105	37.7686	0.0201382	0.00442693	59.9103	110.319	0.0306133	0.00976421	turquoise	TROVE domain family, member 2 (TROVE2), transcript variant 3, mRNA.
ILMN_3246209	SCARNA10	692148	37.9256	39.111	0.0193795	0.00441876	60.6453	115.927	0.0309889	0.010128	turquoise	small Cajal body-specific RNA 10 (SCARNA10), guide RNA.
ILMN_1663383	GEMIN5	25929	36.1213	40.7655	0.0184575	0.00441016	58.6861	115.328	0.0299878	0.0099813	turquoise	gem (nuclear organelle) associated protein 5 (GEMIN5), mRNA.
ILMN_1670875	PPM1D	8493	33.5315	43.243	0.0171341	0.00440372	53.6122	113.64	0.0273951	0.00959345	turquoise	protein phosphatase 1D magnesium-dependent, delta isoform (PPM1D), mRNA.
ILMN_3235325	SCARNA13	677768	46.698	29.9664	0.023862	0.0043974	63.9881	100.867	0.032697	0.00945596	turquoise	small Cajal body-specific RNA 13 (SCARNA13), guide RNA.
ILMN_2341595	KITLG	4254	30.8951	45.7243	0.015787	0.00439483	49.5433	109.109	0.025316	0.00910018	turquoise	KIT ligand (KITLG), transcript variant b, mRNA.
ILMN_1706455	TTC5	91875	45.6993	30.7749	0.0233517	0.0043865	65.271	104.441	0.0333526	0.00973453	turquoise	tetratricopeptide repeat domain 5 (TTC5), mRNA.
ILMN_1687896	PIK3C3	5289	36.2383	40.1847	0.0185173	0.00438356	53.9198	101.78	0.0275523	0.0089308	turquoise	phosphoinositide-3-kinase, class 3 (PIK3C3), mRNA.
ILMN_1709604	SNORA64	26784	45.0927	31.3126	0.0230418	0.00438255	64.9395	105.566	0.0331832	0.00978006	turquoise	small nucleolar RNA, H/ACA box 64 (SNORA64), small nucleolar RNA.
ILMN_1723300	FAM70B	348013	45.0788	31.3065	0.0230347	0.0043814	65.2506	108.509	0.0333421	0.00996671	turquoise	PREDICTED: family with sequence similarity 70, member B (FAM70B), mRNA.
ILMN_1799103	SNRPB	6628	42.8064	33.3722	0.0218735	0.00436954	61.1998	104.74	0.0312722	0.00951816	turquoise	small nuclear ribonucleoprotein polypeptides B and B1 (SNRPB), transcript variant 2, mRNA.
ILMN_1804137	ATP11C	286410	37.5074	38.5786	0.0191658	0.00436423	58.7445	111.781	0.0300176	0.00978123	turquoise	ATPase, class VI, type 11C (ATP11C), transcript variant 2, mRNA.
ILMN_1790917	HOM-TES-103	25900	30.0651	45.9306	0.0153628	0.00435905	47.1575	108.913	0.0240968	0.00895206	turquoise	hypothetical protein LOC25900, isoform 3 (HOM-TES-103), transcript variant 3, mRNA.
ILMN_3235143	LOC731779	731779	34.3238	41.6572	0.017539	0.00435821	58.8257	117.002	0.0300591	0.0100853	turquoise	hypothetical protein LOC731779 (LOC731779), non-coding RNA.
ILMN_1806010	CUL9	23113	30.6386	45.2883	0.0156559	0.0043551	44.9029	101.262	0.0229447	0.00838387	turquoise	cullin 9 (CUL9), mRNA.
ILMN_1686846	AKAP12	9590	42.6034	33.2994	0.0217697	0.00435372	59.8981	100.559	0.0306071	0.00920368	turquoise	A kinase (PRKA) anchor protein (gravin) 12 (AKAP12), transcript variant 2, mRNA.
ILMN_1756998	LOC647691	647691	29.7039	46.182	0.0151783	0.00435275	52.92	117.051	0.0270414	0.00974939	turquoise	PREDICTED: similar to dicer1 (LOC647691), mRNA.
ILMN_2149053	RIF1	55183	37.6175	38.2645	0.019222	0.00435253	55.6903	103.803	0.028457	0.0091484	turquoise	RAP1 interacting factor homolog (yeast) (RIF1), mRNA.
ILMN_1655051	FAM86B1	85002	30.7965	45.0133	0.0157366	0.00434839	53.3351	114.763	0.0272535	0.00964198	turquoise	family with sequence similarity 86, member B1 (FAM86B1), transcript variant 1, mRNA.
ILMN_1684258	LOC646195	646195	32.5636	43.224	0.0166396	0.00434712	56.9349	117.437	0.029093	0.0100019	turquoise	PREDICTED: similar to 40S ribosomal protein S28, transcript variant 2 (LOC646195), mRNA.
ILMN_1728047	AKR1A1	10327	36.0829	39.6409	0.0184379	0.00434346	54.7081	106.396	0.0279551	0.00924081	turquoise	aldo-keto reductase family 1, member A1 (aldehyde reductase) (AKR1A1), transcript variant 1, mRNA.
ILMN_3239912	HSFYP1	27437	34.2057	41.4326	0.0174786	0.00433855	54.704	110.154	0.027953	0.00945614	turquoise	heat shock transcription factor, Y-linked-like pseudogene 1 (HSFYP1), non-coding RNA.
ILMN_1723536	USP33	23032	37.0239	38.5719	0.0189187	0.00433611	52.5782	100.964	0.0268667	0.00880707	turquoise	ubiquitin specific peptidase 33 (USP33), transcript variant 1, mRNA.
ILMN_1674458	KLHL7	55975	40.9235	34.444	0.0209113	0.00432302	60.7473	106.36	0.031041	0.00958511	turquoise	kelch-like 7 (Drosophila) (KLHL7), transcript variant 1, mRNA.
ILMN_1733035	FAM128A	653784	46.0553	29.3015	0.0235336	0.0043224	67.8071	107.373	0.0346485	0.0100482	turquoise	family with sequence similarity 128, member A (FAM128A), mRNA.
ILMN_2383077	SLC39A7	7922	34.0836	41.135	0.0174162	0.00431447	57.4826	112.874	0.0293728	0.0097715	turquoise	solute carrier family 39 (zinc transporter), member 7 (SLC39A7), transcript variant 2, mRNA.
ILMN_3195203	C17orf101	79701	32.6158	42.5159	0.0166662	0.0043095	50.7553	104.673	0.0259353	0.00891525	turquoise	chromosome 17 open reading frame 101 (C17orf101), transcript variant 2, mRNA.
ILMN_1712687	PAK2	5062	32.3973	42.5895	0.0165546	0.00430118	52.8922	108.01	0.0270272	0.00922925	turquoise	p21 (CDKN1A)-activated kinase 2 (PAK2), mRNA.
ILMN_2331197	C21orf66	94104	37.4209	37.5541	0.0191215	0.0043005	58.9135	108.641	0.030104	0.00961081	turquoise	chromosome 21 open reading frame 66 (C21orf66), transcript variant 1, mRNA.
ILMN_2308950	AKAP12	9590	38.7181	36.2365	0.0197844	0.00429933	56.038	100.979	0.0286347	0.00900635	turquoise	A kinase (PRKA) anchor protein (gravin) 12 (AKAP12), transcript variant 1, mRNA.
ILMN_1779257	CD40	958	33.4172	41.457	0.0170757	0.00429472	53.2669	108.232	0.0272187	0.00926344	turquoise	CD40 molecule, TNF receptor superfamily member 5 (CD40), transcript variant 1, mRNA.
ILMN_2377019	CORO1B	57175	37.2741	37.5376	0.0190466	0.00429114	59.9963	113.165	0.0306573	0.00993242	turquoise	coronin, actin binding protein, 1B (CORO1B), transcript variant 1, mRNA.
ILMN_2301955	THAP1	55145	34.4407	40.3484	0.0175987	0.00428984	49.4639	97.1345	0.0252754	0.00840876	turquoise	THAP domain containing, apoptosis associated protein 1 (THAP1), transcript variant 2, mRNA.
ILMN_3310386	MIR345	442910	32.1848	42.4752	0.016446	0.00428244	53.6764	111.009	0.0274279	0.0094462	turquoise	microRNA 345 (MIR345), microRNA.
ILMN_1657077	SOCS6	9306	49.848	24.396	0.0254716	0.00425858	67.3516	94.6576	0.0344158	0.00929272	turquoise	suppressor of cytokine signaling 6 (SOCS6), mRNA.
ILMN_1670925	CYB5D1	124637	28.5116	45.6425	0.014569	0.00425342	50.1142	113.226	0.0256077	0.00936907	turquoise	cytochrome b5 domain containing 1 (CYB5D1), mRNA.
ILMN_2183409	SCARB1	949	39.2471	34.8053	0.0200547	0.00424758	58.8743	102.75	0.0300839	0.00927062	turquoise	scavenger receptor class B, member 1 (SCARB1), mRNA.
ILMN_1786766	SNTB2	6645	36.2193	37.7662	0.0185076	0.00424375	56.9982	105.799	0.0291253	0.00933789	turquoise	syntrophin, beta 2 (dystrophin-associated protein A1, 59kDa, basic component 2) (SNTB2), mRNA.
ILMN_1790953	TBCB	1155	34.3955	39.5851	0.0175756	0.00424347	50.1072	100.324	0.0256041	0.00862861	turquoise	tubulin folding cofactor B (TBCB), mRNA.
ILMN_2380243	SMAGP	57228	40.8597	33.0661	0.0208787	0.00424032	60.538	103.559	0.0309341	0.00941249	turquoise	small cell adhesion glycoprotein (SMAGP), transcript variant 1, mRNA.
ILMN_1812567	ICA1	3382	41.8562	32.0107	0.021388	0.00423695	64.4034	109.889	0.0329092	0.00999729	turquoise	islet cell autoantigen 1, 69kDa (ICA1), transcript variant 1, mRNA.
ILMN_1745077	MIA	8190	44.4969	29.2419	0.0227373	0.00422959	66.6745	104.327	0.0340698	0.00980851	turquoise	melanoma inhibitory activity (MIA), mRNA.
ILMN_2278850	RAB24	53917	42.1144	31.5907	0.0215199	0.00422767	61.3706	101.436	0.0313595	0.00933848	turquoise	RAB24, member RAS oncogene family (RAB24), transcript variant 1, mRNA.
ILMN_2234758	SRP14	6727	29.1887	44.4384	0.014915	0.00422319	49.2501	106.267	0.0251661	0.00892032	turquoise	signal recognition particle 14kDa (homologous Alu RNA binding protein) (SRP14), mRNA.
ILMN_1798354	PAPOLA	10914	43.1482	30.1789	0.0220481	0.00420598	63.0659	103.396	0.0322258	0.00954813	turquoise	poly(A) polymerase alpha (PAPOLA), mRNA.
ILMN_1802338	HHLA3	11147	34.4608	38.784	0.017609	0.00420126	60.4587	118.54	0.0308936	0.0102672	turquoise	HERV-H LTR-associating 3 (HHLA3), transcript variant 1, mRNA.
ILMN_2331205	CHKB	1120	21.5776	51.6527	0.0110258	0.00420043	34.4756	95.7936	0.0176165	0.00747214	turquoise	choline kinase beta (CHKB), transcript variant 1, mRNA.
ILMN_3293049	LOC284167	284167	34.1245	39.0846	0.0174371	0.00419921	56.3135	109.959	0.0287754	0.00953724	turquoise	PREDICTED: misc_RNA (LOC284167), miscRNA.
ILMN_1715214	PTPN7	5778	35.9343	37.2637	0.0183619	0.00419858	56.857	106.754	0.0290532	0.00938461	turquoise	protein tyrosine phosphatase, non-receptor type 7 (PTPN7), transcript variant 2, mRNA.
ILMN_1695422	NCL	4691	36.6228	36.5057	0.0187137	0.00419459	56.0919	101.643	0.0286622	0.00904755	turquoise	nucleolin (NCL), mRNA.
ILMN_1751393	ZNF684	127396	40.8014	32.2503	0.020849	0.00419019	59.8683	103.764	0.0305919	0.00938583	turquoise	zinc finger protein 684 (ZNF684), mRNA.
ILMN_2370907	RAD51L3	5892	35.0951	37.8796	0.0179331	0.00418577	57.2401	107.546	0.0292489	0.00945199	turquoise	RAD51-like 3 (S. cerevisiae) (RAD51L3), transcript variant 1, mRNA.
ILMN_1729157	LOC652903	652903	33.3644	39.5818	0.0170488	0.00418414	55.9761	110.031	0.028603	0.00952204	turquoise	PREDICTED: similar to Bcl-XL-binding protein v68 (LOC652903), mRNA.
ILMN_2055477	EXOSC7	23016	38.6606	33.9788	0.019755	0.00416654	59.1271	103.701	0.0302132	0.00933967	turquoise	exosome component 7 (EXOSC7), mRNA.
ILMN_3297880	SEC13	6396	36.0105	36.4376	0.0184009	0.00415556	57.8677	106.352	0.0295696	0.00941952	turquoise	SEC13 homolog (S. cerevisiae) (SEC13), transcript variant 4, non-coding RNA.
ILMN_1693290	METT10D	79066	35.6783	36.6565	0.0182311	0.00414907	54.688	102.526	0.0279448	0.00901766	turquoise	methyltransferase 10 domain containing (METT10D), mRNA.
ILMN_1750167	PRR3	80742	35.3313	36.8723	0.0180538	0.00414154	53.3925	97.8615	0.0272828	0.00867581	turquoise	proline rich 3 (PRR3), transcript variant 1, mRNA.
ILMN_3204734	LOC100134648	100134648	35.8953	36.0246	0.018342	0.00412527	54.2124	98.7236	0.0277018	0.00877228	turquoise	PREDICTED: similar to hCG2024106, transcript variant 2 (LOC100134648), mRNA.
ILMN_1785161	CHCHD6	84303	37.6675	34.2368	0.0192476	0.00412437	60.7669	107.564	0.031051	0.00965534	turquoise	coiled-coil-helix-coiled-coil-helix domain containing 6 (CHCHD6), mRNA.
ILMN_1664449	ALG5	29880	21.3531	50.4071	0.0109112	0.00411611	34.7597	92.4024	0.0177617	0.00729392	turquoise	asparagine-linked glycosylation 5 homolog (S. cerevisiae, dolichyl-phosphate beta-glucosyltransferase) (ALG5), mRNA.
ILMN_1681724	FPGS	2356	30.4162	41.3356	0.0155423	0.00411563	52.0067	107.38	0.0265747	0.00914229	turquoise	folylpolyglutamate synthase (FPGS), nuclear gene encoding mitochondrial protein, transcript variant 2, mRNA.
ILMN_3237329	FNIP2	57600	37.3973	34.3324	0.0191095	0.00411436	56.2802	95.9536	0.0287584	0.00873201	turquoise	folliculin interacting protein 2 (FNIP2), mRNA.
ILMN_1779034	NADSYN1	55191	37.1074	34.4957	0.0189613	0.00410709	56.3108	101.884	0.0287741	0.00907393	turquoise	NAD synthetase 1 (NADSYN1), mRNA.
ILMN_1815634	COX4I2	84701	33.8942	37.3767	0.0173195	0.00408804	55.7868	106.649	0.0285063	0.00931718	turquoise	cytochrome c oxidase subunit IV isoform 2 (lung) (COX4I2), nuclear gene encoding mitochondrial protein, mRNA.
ILMN_1702817	B3GNTL1	146712	40.1589	31.0506	0.0205206	0.00408452	63.9078	109.478	0.032656	0.00994525	turquoise	UDP-GlcNAc:betaGal beta-1,3-N-acetylglucosaminyltransferase-like 1 (B3GNTL1), mRNA.
ILMN_2072401	OR11H1	81061	29.9269	41.26	0.0152922	0.00408322	53.0804	109.899	0.0271233	0.00934838	turquoise	olfactory receptor, family 11, subfamily H, member 1 (OR11H1), mRNA.
ILMN_1718042	ZNF549	256051	29.3756	41.8021	0.0150105	0.0040827	47.7586	100.457	0.024404	0.00850153	turquoise	zinc finger protein 549 (ZNF549), mRNA.
ILMN_2106331	H3F3A	3020	35.0075	35.9608	0.0178884	0.00407069	59.3052	107.912	0.0303041	0.00959143	turquoise	H3 histone, family 3A (H3F3A), mRNA.
ILMN_1745991	GNRH1	2796	22.9298	47.9897	0.0117168	0.00406789	39.7484	98.8869	0.0203109	0.00795201	turquoise	gonadotropin-releasing hormone 1 (luteinizing-releasing hormone) (GNRH1), transcript variant 1, mRNA.
ILMN_1803597	FGL1	2267	29.8534	40.9265	0.0152547	0.00405988	50.8393	106.733	0.0259782	0.0090382	turquoise	PREDICTED: fibrinogen-like 1, transcript variant 5 (FGL1), mRNA.
ILMN_2081465	APLP2	334	31.1073	39.6352	0.0158954	0.00405773	54.9709	108.04	0.0280894	0.0093502	turquoise	amyloid beta (A4) precursor-like protein 2 (APLP2), mRNA.
ILMN_2170813	LAMP3	27074	40.9272	29.7031	0.0209132	0.0040513	61.7255	97.1302	0.0315409	0.00911183	turquoise	lysosomal-associated membrane protein 3 (LAMP3), mRNA.
ILMN_2066348	HERPUD2	64224	35.7315	34.7346	0.0182583	0.00404188	53.9353	98.4847	0.0275602	0.00874269	turquoise	HERPUD family member 2 (HERPUD2), mRNA.
ILMN_1763602	ZNF423	23090	30.4885	39.9063	0.0155792	0.00403779	52.2308	107.93	0.0266892	0.00918667	turquoise	zinc finger protein 423 (ZNF423), mRNA.
ILMN_1697626	LOC641819	641819	37.1088	33.2623	0.0189621	0.00403643	60.072	103.925	0.0306959	0.00940672	turquoise	PREDICTED: hypothetical protein LOC641819 (LOC641819), mRNA.
ILMN_1742461	UAP1	6675	36.1483	34.1228	0.0184713	0.00403069	58.6881	104.667	0.0299888	0.0093699	turquoise	UDP-N-acteylglucosamine pyrophosphorylase 1 (UAP1), mRNA.
ILMN_1815668	GTF2IP1	2970	36.5868	33.6209	0.0186953	0.00402706	58.6092	100.476	0.0299485	0.00912501	turquoise	general transcription factor II, i, pseudogene 1 (GTF2IP1) on chromosome 7.
ILMN_2222234	PRDX4	10549	28.5222	41.5974	0.0145744	0.004022	51.2534	104.73	0.0261898	0.00894709	turquoise	peroxiredoxin 4 (PRDX4), mRNA.
ILMN_1732404	C2orf15	150590	28.6748	41.4239	0.0146524	0.0040208	54.6956	111.93	0.0279487	0.0095575	turquoise	chromosome 2 open reading frame 15 (C2orf15), mRNA.
ILMN_1655311	LOC145853	145853	30.076	39.9855	0.0153684	0.00401867	51.3645	104.169	0.0262465	0.00892125	turquoise	PREDICTED: hypothetical LOC145853 (LOC145853), mRNA.
ILMN_1755487	TTC28	23331	33.0565	36.7956	0.0168914	0.00400666	56.4742	104.386	0.0288575	0.00922681	turquoise	PREDICTED: tetratricopeptide repeat domain 28 (TTC28), mRNA.
ILMN_1745784	ZNF324	25799	30.4201	39.3747	0.0155442	0.00400337	47.3404	95.241	0.0241903	0.00817835	turquoise	zinc finger protein 324 (ZNF324), mRNA.
ILMN_1661804	CTF1	1489	25.4862	44.2281	0.0130231	0.00399875	48.8639	112.749	0.0249688	0.00926996	turquoise	cardiotrophin 1 (CTF1), mRNA.
ILMN_1682953	PGAM4	441531	23.3968	46.1108	0.0119555	0.0039869	39.5009	95.1747	0.0201844	0.00772488	turquoise	phosphoglycerate mutase family member 4 (PGAM4), mRNA.
ILMN_3182120	LOC100129522	100129522	39.0922	30.4034	0.0199756	0.00398621	64.8824	106.126	0.033154	0.00980893	turquoise	PREDICTED: similar to hCG1817212 (LOC100129522), mRNA.
ILMN_2070570	ABCA10	10349	31.4179	37.9261	0.0160541	0.00397751	55.9271	110.96	0.028578	0.00957249	turquoise	ATP-binding cassette, sub-family A (ABC1), member 10 (ABCA10), mRNA.
ILMN_1814313	CREBL1	1388	45.0848	24.1964	0.0230377	0.00397391	67.4404	94.1207	0.0344611	0.00926702	turquoise	cAMP responsive element binding protein-like 1 (CREBL1), mRNA.
ILMN_2102960	KIAA1370	56204	30.024	39.0007	0.0153418	0.0039592	46.261	91.2989	0.0236387	0.00789032	turquoise	KIAA1370 (KIAA1370), mRNA.
ILMN_1768226	ARMCX6	54470	38.0709	30.8412	0.0194537	0.00395274	59.1231	96.4423	0.0302111	0.00892311	turquoise	armadillo repeat containing, X-linked 6 (ARMCX6), transcript variant 1, mRNA.
ILMN_1668351	TAF6	6878	31.4455	37.4375	0.0160682	0.00395107	54.0651	105.413	0.0276265	0.00914752	turquoise	TAF6 RNA polymerase II, TATA box binding protein (TBP)-associated factor, 80kDa (TAF6), transcript variant 2, mRNA.
ILMN_1685005	TNFRSF1A	7132	21.1769	47.7025	0.0108211	0.00395087	39.0543	98.236	0.0199562	0.00787486	turquoise	tumor necrosis factor receptor superfamily, member 1A (TNFRSF1A), mRNA.
ILMN_3239735	WASH5P	653635	38.7982	30.0377	0.0198254	0.00394837	58.3705	96.8073	0.0298265	0.00890087	turquoise	WAS protein family homolog 5 pseudogene (WASH5P), non-coding RNA.
ILMN_1778173	AK3	50808	33.9181	34.7673	0.0173317	0.00393974	58.0729	103.793	0.0296745	0.00928452	turquoise	adenylate kinase 3 (AK3), nuclear gene encoding mitochondrial protein, mRNA.
ILMN_1752968	LAMB2	3913	23.972	44.711	0.0122494	0.0039396	42.5112	100.108	0.0217227	0.00818051	turquoise	laminin, beta 2 (laminin S) (LAMB2), mRNA.
ILMN_1673069	DPP9	91039	35.3538	33.2977	0.0180653	0.0039378	56.497	98.9189	0.0288692	0.00891453	turquoise	dipeptidyl-peptidase 9 (DPP9), mRNA.
ILMN_1813277	SUPT3H	8464	31.6993	36.7345	0.0161979	0.00392531	52.5332	100.624	0.0268437	0.008785	turquoise	suppressor of Ty 3 homolog (S. cerevisiae) (SUPT3H), transcript variant 2, mRNA.
ILMN_1703683	COG4	25839	34.7014	33.687	0.0177319	0.0039227	57.1635	100.5	0.0292098	0.00904346	turquoise	component of oligomeric golgi complex 4 (COG4), mRNA.
ILMN_2308689	AGBL5	60509	32.1853	36.1958	0.0164462	0.00392229	56.1096	105.537	0.0286712	0.00927194	turquoise	ATP/GTP binding protein-like 5 (AGBL5), transcript variant 3, mRNA.
ILMN_3231820	SIVA1	10572	32.0981	36.1421	0.0164017	0.0039142	53.8587	100.925	0.0275211	0.00887826	turquoise	SIVA1, apoptosis-inducing factor (SIVA1), transcript variant 1, mRNA.
ILMN_1659975	C1orf216	127703	30.4426	37.7016	0.0155557	0.00390869	49.9807	96.2992	0.0255395	0.0083905	turquoise	chromosome 1 open reading frame 216 (C1orf216), mRNA.
ILMN_1773153	LOC650111	650111	35.0614	32.931	0.0179159	0.00389999	56.9449	100.198	0.0290981	0.00901361	turquoise	PREDICTED: similar to SHC transforming protein 1 (SH2 domain protein C1) (Src homology 2 domain containing transforming protein C1) (LOC650111), mRNA.
ILMN_2073263	C11orf61	79684	28.4983	39.4113	0.0145622	0.00389524	49.6063	102.885	0.0253481	0.00874676	turquoise	chromosome 11 open reading frame 61 (C11orf61), mRNA.
ILMN_2150187	KCTD18	130535	36.0588	31.8206	0.0184255	0.00389351	57.9985	99.1337	0.0296364	0.00901297	turquoise	potassium channel tetramerisation domain containing 18 (KCTD18), mRNA.
ILMN_1691449	LOC646630	646630	25.4556	42.4001	0.0130074	0.00389214	49.7621	109.421	0.0254278	0.0091306	turquoise	PREDICTED: similar to Coiled-coil-helix-coiled-coil-helix domain containing protein 2 (HCV NS2 trans-regulated protein) (NS2TP) (LOC646630), mRNA.
ILMN_2135272	GIMAP2	26157	29.7939	38.0483	0.0152242	0.00389137	53.9714	105.776	0.0275786	0.00916297	turquoise	GTPase, IMAP family member 2 (GIMAP2), mRNA.
ILMN_2382906	PLCG1	5335	29.0474	38.7763	0.0148428	0.00389031	47.9786	95.1646	0.0245164	0.00821058	turquoise	phospholipase C, gamma 1 (PLCG1), transcript variant 2, mRNA.
ILMN_2077130	MSH3	4437	33.6273	34.1918	0.0171831	0.00389005	56.8157	100.144	0.0290321	0.00900308	turquoise	mutS homolog 3 (E. coli) (MSH3), mRNA.
ILMN_1809267	CLCC1	23155	35.7157	31.9954	0.0182502	0.00388386	57.4873	98.8815	0.0293752	0.00896918	turquoise	chloride channel CLIC-like 1 (CLCC1), mRNA.
ILMN_1755077	HEBP2	23593	31.8476	35.8534	0.0162737	0.00388328	50.9947	95.5681	0.0260576	0.00840673	turquoise	heme binding protein 2 (HEBP2), mRNA.
ILMN_1672350	JAM2	58494	30.5464	37.054	0.0156088	0.00387751	49.8553	95.3017	0.0254754	0.00832609	turquoise	junctional adhesion molecule 2 (JAM2), mRNA.
ILMN_1815169	MCM5	4174	37.9612	29.5497	0.0193976	0.00387237	59.9709	97.8693	0.0306443	0.00905358	turquoise	minichromosome maintenance complex component 5 (MCM5), mRNA.
ILMN_1681855	TBC1D25	4943	27.7491	39.7522	0.0141794	0.00387182	53.2236	113.152	0.0271965	0.00954316	turquoise	TBC1 domain family, member 25 (TBC1D25), mRNA.
ILMN_3281627	LOC100132513	100132513	42.6088	24.8846	0.0217725	0.00387137	64.0077	92.1336	0.0327071	0.00895614	turquoise	PREDICTED: hypothetical protein LOC100132513 (LOC100132513), mRNA.
ILMN_1701643	GDPD5	81544	25.9061	41.5835	0.0132377	0.00387115	51.0076	110.726	0.0260642	0.0092769	turquoise	glycerophosphodiester phosphodiesterase domain containing 5 (GDPD5), mRNA.
ILMN_2046470	DAAM1	23002	37.2531	30.2078	0.0190358	0.00386951	58.2227	94.47	0.029751	0.00875833	turquoise	dishevelled associated activator of morphogenesis 1 (DAAM1), mRNA.
ILMN_1693293	LOC648176	648176	37.6436	29.7128	0.0192353	0.00386351	60.4775	98.3127	0.0309032	0.00910808	turquoise	PREDICTED: similar to RAS and EF hand domain containing (LOC648176), mRNA.
ILMN_1786684	MTRF1L	54516	27.5333	39.8155	0.0140691	0.00386307	53.5959	108.014	0.0273867	0.00926983	turquoise	mitochondrial translational release factor 1-like (MTRF1L), mRNA.
ILMN_1756989	EPHA8	2046	35.8685	31.4749	0.0183283	0.00386276	59.9127	100.947	0.0306146	0.00922676	turquoise	EPH receptor A8 (EPHA8), transcript variant 1, mRNA.
ILMN_1664994	MINPP1	9562	39.4367	27.8722	0.0201516	0.00386079	61.3559	97.5315	0.031352	0.00911365	turquoise	multiple inositol polyphosphate histidine phosphatase, 1 (MINPP1), mRNA.
ILMN_1718706	ERAL1	26284	14.1996	53.0814	0.00725582	0.00385919	34.1691	107.215	0.0174599	0.00810969	turquoise	Era G-protein-like 1 (E. coli) (ERAL1), mRNA.
ILMN_1794333	POU2F1	5451	24.7994	42.4681	0.0126722	0.00385841	40.4489	88.8712	0.0206688	0.00741769	turquoise	POU class 2 homeobox 1 (POU2F1), mRNA.
ILMN_2361807	OS9	10956	29.2612	37.8623	0.0149521	0.00385015	52.5158	105.014	0.0268348	0.0090358	turquoise	amplified in osteosarcoma (OS9), transcript variant 1, mRNA.
ILMN_1694890	UCHL5IP	55559	30.5609	36.5558	0.0156162	0.00384976	46.9577	88.2278	0.0239947	0.00775413	turquoise	UCHL5 interacting protein (UCHL5IP), transcript variant 2, mRNA.
ILMN_1736965	SIGIRR	59307	33.7136	33.3513	0.0172272	0.00384679	56.1305	98.3989	0.0286819	0.00886368	turquoise	single immunoglobulin and toll-interleukin 1 receptor (TIR) domain (SIGIRR), mRNA.
ILMN_2402936	LOC440926	440926	27.1213	39.9274	0.0138586	0.00384586	45.9484	93.6551	0.023479	0.00800754	turquoise	H3 histone, family 3A pseudogene (LOC440926), non-coding RNA.
ILMN_1807088	TTC33	23548	28.4236	38.5674	0.0145241	0.00384255	45.6902	90.4617	0.023347	0.00780956	turquoise	tetratricopeptide repeat domain 33 (TTC33), mRNA.
ILMN_1738147	NES	10763	35.7938	31.1845	0.0182901	0.00384182	56.5268	95.0675	0.0288844	0.00869533	turquoise	nestin (NES), mRNA.
ILMN_1724884	SNORD22	9304	41.4701	25.4116	0.0211907	0.00383628	66.0319	96.6766	0.0337414	0.00933282	turquoise	small nucleolar RNA, C/D box 22 (SNORD22), small nucleolar RNA.
ILMN_1757106	MARCH6	10299	33.3207	33.5263	0.0170264	0.00383429	54.6376	97.0915	0.0279191	0.00870306	turquoise	membrane-associated ring finger (C3HC4) 6 (MARCH6), mRNA.
ILMN_2094938	OMA1	115209	35.9801	30.8348	0.0183853	0.00383245	59.5926	100.13	0.030451	0.00916153	turquoise	OMA1 homolog, zinc metallopeptidase (S. cerevisiae) (OMA1), mRNA.
ILMN_2221006	RAD21	5885	31.3193	35.3772	0.0160037	0.00382565	52.8979	97.5652	0.0270301	0.00863044	turquoise	RAD21 homolog (S. pombe) (RAD21), mRNA.
ILMN_1722583	COX4NB	10328	31.2226	35.4285	0.0159543	0.00382305	56.3002	102.658	0.0287686	0.00911772	turquoise	COX4 neighbor (COX4NB), mRNA.
ILMN_2193752	MBLAC2	153364	37.7166	28.8482	0.0192727	0.0038181	60.375	98.8672	0.0308508	0.009134	turquoise	metallo-beta-lactamase domain containing 2 (MBLAC2), mRNA.
ILMN_2044293	KBTBD7	84078	35.0999	31.3129	0.0179355	0.00380938	54.8221	92.2923	0.0280133	0.00843836	turquoise	kelch repeat and BTB (POZ) domain containing 7 (KBTBD7), mRNA.
ILMN_3257566	DSTYK	25778	24.8878	41.4862	0.0127173	0.00380716	44.5431	100.588	0.0227609	0.00832458	turquoise	dual serine/threonine and tyrosine protein kinase (DSTYK), transcript variant 2, mRNA.
ILMN_2152178	MTMR15	22909	30.3349	36.029	0.0155007	0.00380657	53.222	102.45	0.0271957	0.00892921	turquoise	myotubularin related protein 15 (MTMR15), mRNA.
ILMN_1678173	KHK	3795	37.3757	28.947	0.0190985	0.00380422	62.8493	101.032	0.0321151	0.00940011	turquoise	ketohexokinase (fructokinase) (KHK), transcript variant a, mRNA.
ILMN_3268028	LOC100128805	100128805	32.8077	33.3978	0.0167643	0.00379749	52.8045	92.7087	0.0269824	0.00834652	turquoise	PREDICTED: hypothetical protein LOC100128805 (LOC100128805), mRNA.
ILMN_1809285	DCP1A	55802	30.5791	35.6206	0.0156255	0.00379716	55.0903	104.448	0.0281504	0.00915101	turquoise	DCP1 decapping enzyme homolog A (S. cerevisiae) (DCP1A), mRNA.
ILMN_2388363	IMPDH1	3614	25.4007	40.7969	0.0129794	0.00379704	50.6417	111.132	0.0258772	0.00927923	turquoise	IMP (inosine monophosphate) dehydrogenase 1 (IMPDH1), transcript variant 2, mRNA.
ILMN_1806052	UNC119	9094	31.48	34.6113	0.0160858	0.00379094	54.5559	99.7428	0.0278773	0.00885045	turquoise	unc-119 homolog (C. elegans) (UNC119), transcript variant 2, mRNA.
ILMN_1739749	B3GALT6	126792	33.9483	32.1392	0.0173471	0.00379073	57.6331	100.101	0.0294497	0.00904751	turquoise	UDP-Gal:betaGal beta 1,3-galactosyltransferase polypeptide 6 (B3GALT6), mRNA.
ILMN_1767111	ANO10	55129	28.6919	37.3535	0.0146612	0.00378831	53.2449	103.539	0.0272074	0.00899299	turquoise	anoctamin 10 (ANO10), mRNA.
ILMN_1747556	CDK9	1025	21.9652	43.9744	0.0112239	0.00378224	38.0394	91.1662	0.0194376	0.00741113	turquoise	cyclin-dependent kinase 9 (CDC2-related kinase) (CDK9), mRNA.
ILMN_2055760	KIAA1715	80856	36.1731	29.7541	0.018484	0.00378153	60.518	100.325	0.0309239	0.00922584	turquoise	KIAA1715 (KIAA1715), mRNA.
ILMN_1653390	SDHALP1	255812	32.2289	33.642	0.0164685	0.0037783	55.9252	100.079	0.028577	0.00894828	turquoise	succinate dehydrogenase complex, subunit A, flavoprotein pseudogene 1 (SDHALP1) on chromosome 3.
ILMN_1743097	XRCC6	2547	29.4542	36.4124	0.0150507	0.00377805	52.7496	97.3929	0.0269543	0.00861205	turquoise	X-ray repair complementing defective repair in Chinese hamster cells 6 (XRCC6), mRNA.
ILMN_3245103	RNU11	26824	33.2974	32.5312	0.0170145	0.00377587	56.3267	97.7105	0.0287822	0.00883545	turquoise	RNA, U11 small nuclear (RNU11), small nuclear RNA.
ILMN_1733157	THSD1	55901	35.6725	30.1116	0.0182282	0.00377332	55.9609	92.0301	0.0285952	0.00848864	turquoise	thrombospondin, type I, domain containing 1 (THSD1), transcript variant 1, mRNA.
ILMN_1654068	NUDT1	4521	37.6517	28.1285	0.0192395	0.0037731	60.122	93.5768	0.0307215	0.00881604	turquoise	nudix (nucleoside diphosphate linked moiety X)-type motif 1 (NUDT1), transcript variant 4B, mRNA.
ILMN_1727642	MOGS	7841	33.7799	31.8146	0.0172611	0.00376244	57.6391	99.5879	0.0294528	0.00901841	turquoise	mannosyl-oligosaccharide glucosidase (MOGS), transcript variant 1, mRNA.
ILMN_1797184	PKN3	29941	32.192	33.3731	0.0164497	0.00376076	50.2321	89.213	0.0256679	0.00799846	turquoise	protein kinase N3 (PKN3), mRNA.
ILMN_2062701	GAS1	2619	27.1572	38.3029	0.013877	0.00375474	47.5079	95.0556	0.0242759	0.00817733	turquoise	growth arrest-specific 1 (GAS1), mRNA.
ILMN_2202637	CRY1	1407	31.8329	33.3621	0.0162662	0.00373953	57.1977	103.192	0.0292272	0.0091998	turquoise	cryptochrome 1 (photolyase-like) (CRY1), mRNA.
ILMN_1803686	ADA	100	30.958	34.2356	0.0158191	0.00373945	51.7428	93.4753	0.0264399	0.00832959	turquoise	adenosine deaminase (ADA), mRNA.
ILMN_1746618	PAQR7	164091	31.424	33.662	0.0160572	0.00373328	50.8465	89.5718	0.0259819	0.00805428	turquoise	progestin and adipoQ receptor family member VII (PAQR7), mRNA.
ILMN_2076602	ITM2A	9452	30.6231	34.3312	0.015648	0.00372572	50.0808	92.1533	0.0255906	0.00815843	turquoise	integral membrane protein 2A (ITM2A), mRNA.
ILMN_1662463	COMMD5	28991	37.5347	27.3284	0.0191797	0.00372049	59.3165	91.9186	0.0303099	0.00867472	turquoise	COMM domain containing 5 (COMMD5), mRNA.
ILMN_3185709	IP6K2	51447	31.1412	33.6574	0.0159127	0.0037168	54.6329	99.9061	0.0279167	0.00886423	turquoise	inositol hexakisphosphate kinase 2 (IP6K2), transcript variant 2, mRNA.
ILMN_1681695	DNASE1L1	1774	33.3626	31.2495	0.0170478	0.0037061	54.6837	92.2318	0.0279426	0.00842695	turquoise	deoxyribonuclease I-like 1 (DNASE1L1), transcript variant 1, mRNA.
ILMN_1658080	ZNF573	126231	30.3656	34.1837	0.0155164	0.0037025	53.6838	96.5906	0.0274317	0.00861962	turquoise	zinc finger protein 573 (ZNF573), mRNA.
ILMN_2386530	RPLP1	6176	30.0944	34.451	0.0153778	0.00370227	53.9178	101.023	0.0275513	0.00888726	turquoise	ribosomal protein, large, P1 (RPLP1), transcript variant 2, mRNA.
ILMN_1692864	PDLIM5	10611	32.364	32.1469	0.0165375	0.00370029	55.2556	95.8471	0.0282349	0.00866713	turquoise	PDZ and LIM domain 5 (PDLIM5), transcript variant 1, mRNA.
ILMN_2075436	PDIA3P	171423	31.4338	33.027	0.0160622	0.00369742	52.1756	91.3759	0.026661	0.00823399	turquoise	protein disulfide isomerase family A, member 3 pseudogene (PDIA3P), non-coding RNA.
ILMN_2408968	UEVLD	55293	25.3917	38.9764	0.0129748	0.00369211	43.9236	89.3493	0.0224443	0.00764442	turquoise	UEV and lactate/malate dehyrogenase domains (UEVLD), transcript variant 1, mRNA.
ILMN_3300972	SIVA1	10572	30.5866	33.6729	0.0156293	0.00368587	51.2948	92.981	0.026211	0.00827554	turquoise	SIVA1, apoptosis-inducing factor (SIVA1), transcript variant 2, mRNA.
ILMN_1686370	AGXT2L2	85007	31.1033	33.1432	0.0158934	0.00368513	55.7411	99.7998	0.0284829	0.0089217	turquoise	alanine-glyoxylate aminotransferase 2-like 2 (AGXT2L2), mRNA.
ILMN_1730986	MALT1	10892	27.179	36.9626	0.0138881	0.00367911	54.947	108.777	0.0280771	0.00939105	turquoise	mucosa associated lymphoid tissue lymphoma translocation gene 1 (MALT1), transcript variant 1, mRNA.
ILMN_2354649	SFRS13A	10772	30.3589	33.714	0.015513	0.00367517	54.2063	98.2086	0.0276987	0.0087424	turquoise	splicing factor, arginine/serine-rich 13A (SFRS13A), transcript variant 2, mRNA.
ILMN_2312897	DGUOK	1716	37.4135	26.6294	0.0191178	0.00367345	64.4987	96.492	0.0329579	0.00923429	turquoise	deoxyguanosine kinase (DGUOK), nuclear gene encoding mitochondrial protein, transcript variant 1, mRNA.
ILMN_3204874	LOC100131009	100131009	37.9704	26.0381	0.0194024	0.00367148	63.2877	94.1692	0.0323391	0.0090316	turquoise	PREDICTED: hypothetical protein LOC100131009 (LOC100131009), mRNA.
ILMN_1796458	GABARAPL2	11345	27.8802	36.1227	0.0142464	0.00367116	50.5442	95.5781	0.0258274	0.00838146	turquoise	GABA(A) receptor-associated protein-like 2 (GABARAPL2), mRNA.
ILMN_2155172	BRIX1	55299	33.0687	30.9118	0.0168977	0.00366987	53.5645	87.4787	0.0273707	0.00809012	turquoise	BRX1, biogenesis of ribosomes, homolog (S. cerevisiae) (BRIX1), mRNA.
ILMN_1659777	RUFY1	80230	29.5805	34.3952	0.0151152	0.00366959	52.8842	95.3855	0.0270231	0.00850463	turquoise	RUN and FYVE domain containing 1 (RUFY1), mRNA.
ILMN_1659054	CHKB	1120	32.3567	31.5584	0.0165338	0.00366612	55.0171	94.4097	0.028113	0.008571	turquoise	choline kinase beta (CHKB), transcript variant 1, mRNA.
ILMN_1780937	MUS81	80198	29.6506	34.2402	0.015151	0.00366473	53.3085	99.006	0.0272399	0.00873664	turquoise	MUS81 endonuclease homolog (S. cerevisiae) (MUS81), mRNA.
ILMN_1775423	C10orf88	80007	34.2515	29.6055	0.0175021	0.00366279	54.5089	88.4575	0.0278533	0.00820044	turquoise	chromosome 10 open reading frame 88 (C10orf88), mRNA.
ILMN_2174612	CNOT8	9337	26.6645	36.9205	0.0136252	0.00364718	52.4387	105.567	0.0267954	0.00906308	turquoise	CCR4-NOT transcription complex, subunit 8 (CNOT8), mRNA.
ILMN_1704529	PPIA	5478	26.1628	37.4042	0.0133689	0.00364615	47.0298	94.1861	0.0240316	0.00810003	turquoise	peptidylprolyl isomerase A (cyclophilin A) (PPIA), mRNA.
ILMN_2234515	IMAA	387254	31.6789	31.8718	0.0161875	0.00364522	57.3389	99.4814	0.0292994	0.00899508	turquoise	SLC7A5 pseudogene (IMAA), non-coding RNA.
ILMN_1714181	MEGF8	1954	36.9628	26.5702	0.0188875	0.0036442	60.7406	93.107	0.0310376	0.00882457	turquoise	multiple EGF-like-domains 8 (MEGF8), mRNA.
ILMN_1771870	FAM98C	147965	30.0896	33.3893	0.0153753	0.00364109	49.9773	88.2042	0.0255377	0.00792598	turquoise	family with sequence similarity 98, member C (FAM98C), mRNA.
ILMN_1683231	FAM83F	113828	22.7843	40.6862	0.0116424	0.00364061	43.9424	98.8392	0.0224539	0.00818983	turquoise	family with sequence similarity 83, member F (FAM83F), mRNA.
ILMN_1749410	PKP4	8502	31.0624	32.3799	0.0158725	0.003639	50.622	87.7192	0.0258672	0.00793514	turquoise	plakophilin 4 (PKP4), transcript variant 1, mRNA.
ILMN_3259712	LOC100129952	100129952	36.6838	26.6288	0.0187449	0.00363156	60.5816	94.2925	0.0309563	0.00888345	turquoise	PREDICTED: similar to mCG146274 (LOC100129952), mRNA.
ILMN_1769960	GPS1	2873	37.8923	25.304	0.0193625	0.00362489	63.2871	90.8435	0.0323389	0.00884081	turquoise	G protein pathway suppressor 1 (GPS1), transcript variant 1, mRNA.
ILMN_2227968	NTHL1	4913	36.3434	26.8368	0.018571	0.00362397	57.4642	87.2542	0.0293634	0.00830093	turquoise	nth endonuclease III-like 1 (E. coli) (NTHL1), mRNA.
ILMN_1708743	NT5DC2	64943	36.6421	26.5093	0.0187236	0.00362231	60.6318	93.7733	0.030982	0.00885655	turquoise	5'-nucleotidase domain containing 2 (NT5DC2), mRNA.
ILMN_3235404	SNORA57	692158	34.9688	28.1112	0.0178686	0.00361822	58.0927	91.0755	0.0296846	0.00855616	turquoise	small nucleolar RNA, H/ACA box 57 (SNORA57), small nucleolar RNA.
ILMN_1784218	DDX23	9416	29.9916	33.0765	0.0153253	0.00361754	52.7275	95.8162	0.026943	0.00852034	turquoise	DEAD (Asp-Glu-Ala-Asp) box polypeptide 23 (DDX23), mRNA.
ILMN_1685398	BAD	572	32.4528	30.5776	0.0165829	0.00361537	56.1743	94.4386	0.0287043	0.00863903	turquoise	BCL2-antagonist of cell death (BAD), transcript variant 2, mRNA.
ILMN_1700896	SAP30	8819	25.3497	37.5503	0.0129534	0.00360789	45.5576	92.9439	0.0232793	0.00794433	turquoise	Sin3A-associated protein, 30kDa (SAP30), mRNA.
ILMN_1665621	LOC642255	642255	32.097	30.8023	0.0164011	0.00360785	58.0867	101.364	0.0296815	0.00914597	turquoise	PREDICTED: similar to Diacylglycerol O-acyltransferase 1 (Diglyceride acyltransferase) (ACAT-related gene product 1) (LOC642255), mRNA.
ILMN_2119793	ANKRD34A	284615	36.519	26.3376	0.0186607	0.00360541	61.3312	92.6916	0.0313394	0.00883462	turquoise	ankyrin repeat domain 34A (ANKRD34A), mRNA.
ILMN_1696118	GTPBP10	85865	37.4452	25.2545	0.019134	0.0035964	65.7256	98.7803	0.0335849	0.00943593	turquoise	GTP-binding protein 10 (putative) (GTPBP10), transcript variant 1, mRNA.
ILMN_1751958	NSUN5	55695	32.6057	30.0931	0.016661	0.00359635	52.3994	86.651	0.0267754	0.00797582	turquoise	NOL1/NOP2/Sun domain family, member 5 (NSUN5), transcript variant 1, mRNA.
ILMN_1712523	MAP6	4135	28.4484	34.2485	0.0145367	0.00359625	55.2476	99.6889	0.0282308	0.00888703	turquoise	microtubule-associated protein 6 (MAP6), transcript variant 2, mRNA.
ILMN_2183772	CCDC121	79635	29.1684	33.5285	0.0149047	0.00359624	56.9356	106.26	0.0290933	0.00936076	turquoise	coiled-coil domain containing 121 (CCDC121), mRNA.
ILMN_1780502	LOC641798	641798	31.5676	31.1057	0.0161306	0.00359489	57.0616	99.4122	0.0291577	0.00897521	turquoise	PREDICTED: hypothetical protein LOC641797, transcript variant 1 (LOC641798), mRNA.
ILMN_1653443	CDK2	1017	36.0167	26.6506	0.0184041	0.00359455	60.3188	93.6402	0.0308221	0.00883096	turquoise	cyclin-dependent kinase 2 (CDK2), transcript variant 1, mRNA.
ILMN_3203186	LOC100133045	100133045	28.225	34.3915	0.0144226	0.00359163	51.4352	95.4967	0.0262827	0.00842789	turquoise	PREDICTED: hypothetical protein LOC100133045 (LOC100133045), mRNA.
ILMN_2177413	TBL3	10607	30.0222	32.4151	0.0153409	0.00358135	52.4286	92.0536	0.0267903	0.00828738	turquoise	transducin (beta)-like 3 (TBL3), mRNA.
ILMN_2089340	FAM127B	26071	31.8896	30.5471	0.0162951	0.00358132	56.745	98.9704	0.0289959	0.00893171	turquoise	family with sequence similarity 127, member B (FAM127B), transcript variant 1, mRNA.
ILMN_1660440	FAM108B1	51104	29.9934	32.4388	0.0153262	0.00358106	55.1943	96.0321	0.0282035	0.00867422	turquoise	family with sequence similarity 108, member B1 (FAM108B1), transcript variant 1, mRNA.
ILMN_1781098	DNAJB12	54788	32.0807	30.28	0.0163928	0.00357696	55.7256	94.3316	0.028475	0.00860716	turquoise	DnaJ (Hsp40) homolog, subfamily B, member 12 (DNAJB12), transcript variant 2, mRNA.
ILMN_1658302	PIAS2	9063	31.3001	31.0313	0.0159939	0.00357528	56.4974	98.2655	0.0288694	0.00887708	turquoise	PREDICTED: protein inhibitor of activated STAT, 2 (PIAS2), mRNA.
ILMN_1750981	SLC25A26	115286	25.2887	37.0016	0.0129222	0.00357292	47.0907	94.443	0.0240627	0.00811826	turquoise	solute carrier family 25, member 26 (SLC25A26), transcript variant 1, mRNA.
ILMN_1669881	TSPAN13	27075	23.7453	38.5181	0.0121335	0.00357138	47.9056	98.9354	0.0244791	0.00842268	turquoise	tetraspanin 13 (TSPAN13), mRNA.
ILMN_3221790	LOC729123	729123	23.9445	38.2435	0.0122353	0.00356705	45.8836	97.6581	0.0234459	0.00823344	turquoise	PREDICTED: similar to hCG37602 (LOC729123), mRNA.
ILMN_3230300	LOC729143	729143	21.6375	40.5457	0.0110565	0.00356678	46.9789	102.805	0.0240056	0.00859149	turquoise	PREDICTED: misc_RNA (LOC729143), miscRNA.
ILMN_1683595	MBD1	4152	31.7267	30.4374	0.0162119	0.00356568	52.5836	87.8534	0.0268695	0.00805536	turquoise	methyl-CpG binding domain protein 1 (MBD1), transcript variant 2, mRNA.
ILMN_1698463	ILF3	3609	30.0012	32.0656	0.0153302	0.0035601	51.7304	92.6548	0.0264335	0.00828182	turquoise	interleukin enhancer binding factor 3, 90kDa (ILF3), transcript variant 1, mRNA.
ILMN_1683609	UBE1	7317	26.087	35.9552	0.0133301	0.00355869	46.0518	93.0966	0.0235318	0.00798144	turquoise	ubiquitin-activating enzyme E1 (UBE1), transcript variant 1, mRNA.
ILMN_1658902	DEAF1	10522	33.9858	28.0205	0.0173663	0.00355663	54.2661	86.4773	0.0277292	0.00807293	turquoise	PREDICTED: deformed epidermal autoregulatory factor 1 (Drosophila) (DEAF1), mRNA.
ILMN_1672664	LOC650840	650840	31.5101	30.3539	0.0161012	0.00354847	51.4999	83.2572	0.0263157	0.00772956	turquoise	PREDICTED: similar to T-cell receptor alpha chain V region CTL-F3 precursor (LOC650840), mRNA.
ILMN_1813650	INPP5F	22876	35.8464	26.0139	0.018317	0.00354825	62.2145	93.8909	0.0317908	0.00895408	turquoise	inositol polyphosphate-5-phosphatase F (INPP5F), transcript variant 2, non-coding RNA.
ILMN_2073520	C2orf21	285175	38.9788	22.8619	0.0199177	0.00354714	64.0653	89.703	0.0327365	0.00882002	turquoise	chromosome 2 open reading frame 21 (C2orf21), mRNA.
ILMN_2353431	ANKRD16	54522	31.7962	30.0393	0.0162474	0.00354683	59.6251	101.633	0.0304676	0.00924965	turquoise	ankyrin repeat domain 16 (ANKRD16), transcript variant 2, mRNA.
ILMN_1705266	RELA	5970	31.379	30.422	0.0160342	0.00354486	55.7945	96.1673	0.0285102	0.00871641	turquoise	v-rel reticuloendotheliosis viral oncogene homolog A (avian) (RELA), mRNA.
ILMN_1730516	TMEM133	83935	31.4708	30.3229	0.0160812	0.00354444	53.2757	89.4247	0.0272231	0.00818518	turquoise	transmembrane protein 133 (TMEM133), mRNA.
ILMN_1750368	LOC642946	642946	38.2017	23.5276	0.0195205	0.00354074	63.1974	89.5688	0.032293	0.00876255	turquoise	PREDICTED: hypothetical protein LOC642945, transcript variant 1 (LOC642946), mRNA.
ILMN_1687275	JUB	84962	29.9128	31.8128	0.015285	0.00354053	55.3286	95.2933	0.0282722	0.00863955	turquoise	jub, ajuba homolog (Xenopus laevis) (JUB), transcript variant 1, mRNA.
ILMN_2408908	MAP4K5	11183	31.7684	29.9456	0.0162332	0.00353986	54.7512	90.7039	0.0279771	0.00834319	turquoise	mitogen-activated protein kinase kinase kinase kinase 5 (MAP4K5), transcript variant 1, mRNA.
ILMN_1712031	LOC653629	653629	34.8565	26.8543	0.0178112	0.00353968	57.5351	87.7888	0.0293997	0.00833566	turquoise	PREDICTED: similar to Williams Beuren syndrome chromosome region 19, transcript variant 2 (LOC653629), mRNA.
ILMN_1755321	AAAS	8086	26.9806	34.6671	0.0137867	0.00353606	48.2605	90.0852	0.0246604	0.0079354	turquoise	achalasia, adrenocortical insufficiency, alacrimia (Allgrove, triple-A) (AAAS), mRNA.
ILMN_1673529	AGXT2L2	85007	32.4748	29.1547	0.0165942	0.00353502	57.1278	93.8687	0.0291915	0.00866103	turquoise	alanine-glyoxylate aminotransferase 2-like 2 (AGXT2L2), mRNA.
ILMN_1779010	MAP3K3	4215	27.4279	34.1657	0.0140153	0.00353296	47.1021	87.4771	0.0240685	0.00771935	turquoise	mitogen-activated protein kinase kinase kinase 3 (MAP3K3), transcript variant 1, mRNA.
ILMN_1670130	ARID3A	1820	26.0288	35.5261	0.0133004	0.00353074	50.8832	97.7716	0.0260006	0.00852672	turquoise	AT rich interactive domain 3A (BRIGHT-like) (ARID3A), mRNA.
ILMN_2352953	CPM	1368	29.2631	32.2327	0.014953	0.00352735	55.2917	97.5008	0.0282533	0.00876405	turquoise	carboxypeptidase M (CPM), transcript variant 2, mRNA.
ILMN_2332250	ACOT7	11332	26.2171	35.0662	0.0133966	0.00351516	48.5984	91.9126	0.0248331	0.0080596	turquoise	acyl-CoA thioesterase 7 (ACOT7), transcript variant hBACHa, mRNA.
ILMN_2048636	ME2	4200	26.9204	34.3158	0.0137559	0.00351246	47.6221	90.9054	0.0243342	0.00794582	turquoise	malic enzyme 2, NAD(+)-dependent, mitochondrial (ME2), nuclear gene encoding mitochondrial protein, mRNA.
ILMN_3236594	SNORA29	677812	38.4325	22.764	0.0196385	0.00351018	61.4577	83.9952	0.031404	0.00834306	turquoise	small nucleolar RNA, H/ACA box 29 (SNORA29), small nucleolar RNA.
ILMN_1772233	CENTD2	116985	31.4555	29.7348	0.0160733	0.00350982	51.6579	85.9525	0.0263965	0.00789322	turquoise	centaurin, delta 2 (CENTD2), transcript variant 3, mRNA.
ILMN_1706397	CHMP6	79643	31.6857	29.4751	0.0161909	0.00350813	57.7133	97.551	0.0294907	0.00890583	turquoise	chromatin modifying protein 6 (CHMP6), mRNA.
ILMN_1839422	JRK	8629	35.8193	25.2933	0.0183032	0.00350537	61.3269	92.9611	0.0313372	0.00884983	turquoise	jerky homolog (mouse) (JRK), transcript variant 1, mRNA.
ILMN_2396571	GPR108	56927	34.2863	26.8221	0.0175198	0.00350513	56.9363	89.8735	0.0290937	0.00842089	turquoise	G protein-coupled receptor 108 (GPR108), transcript variant 1, mRNA.
ILMN_2381168	CTNNBIP1	56998	32.9071	27.7916	0.0168151	0.00348163	59.0058	92.6565	0.0301511	0.00869923	turquoise	catenin, beta interacting protein 1 (CTNNBIP1), transcript variant 1, mRNA.
ILMN_1671932	SAMM50	25813	23.5166	37.1392	0.0120167	0.00347917	46.8869	96.6945	0.0239586	0.00823572	turquoise	sorting and assembly machinery component 50 homolog (S. cerevisiae) (SAMM50), mRNA.
ILMN_1692896	JMJD4	65094	36.4266	24.2241	0.0186135	0.00347887	64.9204	95.9233	0.0331734	0.00922587	turquoise	jumonji domain containing 4 (JMJD4), mRNA.
ILMN_2084073	UCN	7349	32.8691	27.7204	0.0167957	0.00347537	55.211	85.0096	0.028212	0.00804294	turquoise	urocortin (UCN), mRNA.
ILMN_2404033	ZNF205	7755	33.9901	26.5831	0.0173685	0.00347443	57.3805	87.5321	0.0293206	0.00831207	turquoise	zinc finger protein 205 (ZNF205), transcript variant 2, mRNA.
ILMN_1792635	LOC654253	654253	30.7575	29.7963	0.0157167	0.00347332	51.8111	83.9122	0.0264748	0.00778498	turquoise	PREDICTED: similar to rhophilin-like protein (LOC654253), mRNA.
ILMN_1803846	EIF1	10209	27.4858	33.0231	0.0140449	0.00347074	50.8255	91.8028	0.0259711	0.00818104	turquoise	eukaryotic translation initiation factor 1 (EIF1), mRNA.
ILMN_1748488	TXNL4B	54957	35.4835	24.9629	0.0181316	0.00346715	62.2313	93.9771	0.0317994	0.00895999	turquoise	thioredoxin-like 4B (TXNL4B), mRNA.
ILMN_3225244	TSEN15	116461	28.6072	31.8104	0.0146179	0.0034655	49.1861	86.2395	0.0251334	0.0077679	turquoise	tRNA splicing endonuclease 15 homolog (S. cerevisiae) (TSEN15), transcript variant 2, mRNA.
ILMN_1664398	LOC651621	651621	31.6181	28.7773	0.0161564	0.00346423	54.7002	89.9087	0.0279511	0.00829465	turquoise	PREDICTED: similar to hydroxysteroid (17-beta) dehydrogenase 7 (LOC651621), mRNA.
ILMN_3229812	PI4KA	5297	28.18	32.1732	0.0143996	0.00346181	52.701	92.4403	0.0269295	0.00832518	turquoise	phosphatidylinositol 4-kinase, catalytic, alpha (PI4KA), transcript variant 2, mRNA.
ILMN_1711919	SCYL2	55681	22.9344	37.4089	0.0117192	0.00346124	39.8095	81.5314	0.0203421	0.00696001	turquoise	SCY1-like 2 (S. cerevisiae) (SCYL2), mRNA.
ILMN_1703891	TBC1D9	23158	29.0348	30.8675	0.0148364	0.00343594	48.8935	82.4032	0.0249839	0.00753107	turquoise	TBC1 domain family, member 9 (with GRAM domain) (TBC1D9), mRNA.
ILMN_3223826	SPNS2	124976	27.1937	32.6968	0.0138956	0.00343527	47.212	87.7982	0.0241247	0.00774407	turquoise	PREDICTED: spinster homolog 2 (Drosophila) (SPNS2), mRNA.
ILMN_2231189	HIAT1	64645	24.6795	35.1529	0.0126109	0.00343194	49.5141	100.849	0.025301	0.00862469	turquoise	hippocampus abundant transcript 1 (HIAT1), mRNA.
ILMN_1800750	ZNF692	55657	27.1747	32.6145	0.0138859	0.00342946	48.5552	88.2582	0.0248111	0.00784751	turquoise	zinc finger protein 692 (ZNF692), transcript variant 2, mRNA.
ILMN_1769751	PIGG	54872	30.5494	29.2343	0.0156103	0.00342914	55.3528	90.094	0.0282845	0.00834271	turquoise	phosphatidylinositol glycan anchor biosynthesis, class G (PIGG), mRNA.
ILMN_2347917	EED	8726	20.8898	38.8059	0.0106744	0.0034241	40.0659	84.5543	0.0204731	0.00714812	turquoise	embryonic ectoderm development (EED), transcript variant 1, mRNA.
ILMN_1659782	STK19	8859	21.8458	37.7268	0.0111629	0.00341704	40.0363	81.8826	0.020458	0.00699317	turquoise	serine/threonine kinase 19 (STK19), transcript variant 1, mRNA.
ILMN_1772814	NLK	51701	30.6837	28.8763	0.015679	0.00341631	55.5682	92.021	0.0283946	0.0084656	turquoise	nemo-like kinase (NLK), mRNA.
ILMN_1683239	RASSF1	11186	27.3575	32.1689	0.0139793	0.00341439	50.2294	90.0024	0.0256665	0.00804358	turquoise	Ras association (RalGDS/AF-6) domain family member 1 (RASSF1), transcript variant C, mRNA.
ILMN_1700067	BTN3A2	11118	27.069	32.4287	0.0138319	0.00341274	52.2406	93.2717	0.0266942	0.00834646	turquoise	butyrophilin, subfamily 3, member A2 (BTN3A2), mRNA.
ILMN_1653801	LOC388282	388282	35.1657	24.2385	0.0179692	0.00340738	61.0592	89.8165	0.0312004	0.00865411	turquoise	PREDICTED: hypothetical gene supported by AF452719; BC041062 (LOC388282), mRNA.
ILMN_2181191	TPI1	7167	22.7788	36.482	0.0116396	0.00339915	49.0737	98.549	0.025076	0.00846752	turquoise	triosephosphate isomerase 1 (TPI1), mRNA.
ILMN_1910645	LOC730841	730841	33.6585	25.5774	0.017199	0.00339773	59.5808	91.6113	0.030445	0.00867226	turquoise	PREDICTED: hypothetical protein LOC730841 (LOC730841), mRNA.
ILMN_1728059	LOC645236	645236	20.9338	38.2585	0.0106969	0.00339522	38.8486	82.437	0.0198511	0.00695684	turquoise	PREDICTED: similar to similar to RPL23AP7 protein (LOC645236), mRNA.
ILMN_1722066	ARMC1	55156	27.4011	31.7124	0.0140016	0.0033907	48.9397	85.2527	0.0250075	0.00769717	turquoise	armadillo repeat containing 1 (ARMC1), mRNA.
ILMN_1805796	FLYWCH2	114984	27.5088	31.5768	0.0140566	0.0033891	54.31	95.2781	0.0277517	0.00858025	turquoise	FLYWCH family member 2 (FLYWCH2), mRNA.
ILMN_1737170	FLII	2314	28.9292	30.0458	0.0147824	0.00338276	51.6383	84.146	0.0263865	0.00778848	turquoise	flightless I homolog (Drosophila) (FLII), mRNA.
ILMN_1699552	PDZRN3	23024	33.3696	25.5259	0.0170514	0.00337819	58.6441	88.9935	0.0299663	0.00846838	turquoise	PREDICTED: PDZ domain containing RING finger 3 (PDZRN3), mRNA.
ILMN_2323633	TPD52L2	7165	35.1906	23.7018	0.0179819	0.00337802	60.2627	90.3216	0.0307934	0.00863739	turquoise	tumor protein D52-like 2 (TPD52L2), transcript variant 2, mRNA.
ILMN_1760294	ZNF417	147687	29.443	29.4091	0.015045	0.00337571	54.5742	91.5761	0.0278867	0.00838306	turquoise	zinc finger protein 417 (ZNF417), mRNA.
ILMN_1738987	HS2ST1	9653	29.7489	29.0566	0.0152013	0.00337304	55.8574	93.2311	0.0285423	0.00855159	turquoise	heparan sulfate 2-O-sulfotransferase 1 (HS2ST1), mRNA.
ILMN_2369826	C16orf13	84326	28.5468	30.2275	0.014587	0.00337125	52.905	90.496	0.0270337	0.00822536	turquoise	chromosome 16 open reading frame 13 (C16orf13), transcript variant 3, mRNA.
ILMN_1717337	MARCH7	64844	21.0598	37.7111	0.0107613	0.00337105	40.3471	86.1053	0.0206168	0.0072532	turquoise	membrane-associated ring finger (C3HC4) 7 (MARCH7), mRNA.
ILMN_1775267	LOC649305	649305	28.4748	30.2331	0.0145502	0.00336743	49.5529	82.3159	0.0253208	0.00756389	turquoise	PREDICTED: hypothetical protein LOC649305 (LOC649305), mRNA.
ILMN_1656274	PRPF38A	84950	29.8624	28.8354	0.0152593	0.00336686	57.4429	95.1085	0.0293525	0.00875022	turquoise	PRP38 pre-mRNA processing factor 38 (yeast) domain containing A (PRPF38A), mRNA.
ILMN_2183856	TSPAN6	7105	32.792	25.8766	0.0167563	0.00336518	56.191	86.8711	0.0287128	0.00820592	turquoise	tetraspanin 6 (TSPAN6), mRNA.
ILMN_1807514	ZNF394	84124	24.8453	33.8162	0.0126956	0.00336478	48.5677	90.9625	0.0248174	0.00800334	turquoise	zinc finger protein 394 (ZNF394), mRNA.
ILMN_3273268	FAM75C1	441452	28.0976	30.3133	0.0143575	0.0033504	55.6338	97.5847	0.0284281	0.00878849	turquoise	PREDICTED: misc_RNA (FAM75C1), miscRNA.
ILMN_1804476	GMPPA	29926	28.3927	29.9635	0.0145083	0.00334726	50.6302	84.5174	0.0258713	0.00775196	turquoise	GDP-mannose pyrophosphorylase A (GMPPA), transcript variant 2, mRNA.
ILMN_3251545	CHMP5	51510	30.185	28.0816	0.0154241	0.00334212	54.8755	89.2729	0.0280406	0.00826823	turquoise	chromatin modifying protein 5 (CHMP5), mRNA.
ILMN_3200056	LOC728208	728208	23.2257	34.953	0.011868	0.00333708	46.4503	92.0239	0.0237355	0.00794276	turquoise	PREDICTED: misc_RNA (LOC728208), miscRNA.
ILMN_1759628	ATP1B3	483	24.6773	33.4377	0.0126097	0.00333343	42.8131	79.4161	0.0218769	0.00701097	turquoise	PREDICTED: ATPase, Na+/K+ transporting, beta 3 polypeptide, transcript variant 2 (ATP1B3), mRNA.
ILMN_3305887	TBC1D3H	727735	32.7533	25.2725	0.0167365	0.00332831	58.9179	89.5383	0.0301062	0.00851533	turquoise	TBC1 domain family, member 3H (TBC1D3H), mRNA.
ILMN_2112524	RNF149	284996	24.8145	33.141	0.0126799	0.00332428	48.1684	90.7697	0.0246134	0.00796938	turquoise	ring finger protein 149 (RNF149), mRNA.
ILMN_1771962	GLI3	2737	22.9804	34.9451	0.0117426	0.00332256	42.8995	82.2826	0.0219211	0.00718034	turquoise	GLI-Kruppel family member GLI3 (Greig cephalopolysyndactyly syndrome) (GLI3), mRNA.
ILMN_2180827	MEPCE	56257	26.749	31.1476	0.0136683	0.0033209	46.3962	78.8406	0.0237078	0.00718348	turquoise	methylphosphate capping enzyme (MEPCE), mRNA.
ILMN_1668743	LOC728069	728069	31.5937	26.2344	0.016144	0.00331698	59.0662	93.4314	0.030182	0.00874714	turquoise	PREDICTED: hypothetical LOC728069 (LOC728069), mRNA.
ILMN_1704354	NCDN	23154	30.5284	27.2919	0.0155996	0.00331653	55.4321	88.3645	0.028325	0.00824806	turquoise	neurochondrin (NCDN), transcript variant 3, mRNA.
ILMN_1689342	NUBP1	4682	31.7391	25.8432	0.0162182	0.00330287	56.2144	87.2091	0.0287248	0.00822665	turquoise	nucleotide binding protein 1 (MinD homolog, E. coli) (NUBP1), mRNA.
ILMN_2387995	ANTXR1	84168	29.812	27.751	0.0152335	0.00330177	53.3518	83.5095	0.0272621	0.00785025	turquoise	anthrax toxin receptor 1 (ANTXR1), transcript variant 2, mRNA.
ILMN_2140559	IRX5	10265	21.8957	35.6347	0.0111884	0.0032999	48.0448	96.9545	0.0245502	0.00831704	turquoise	iroquois homeobox protein 5 (IRX5), mRNA.
ILMN_1710923	SLAMF7	57823	24.513	32.8816	0.0125258	0.0032921	48.2617	92.0148	0.0246611	0.00804615	turquoise	SLAM family member 7 (SLAMF7), mRNA.
ILMN_1670096	NRBP1	29959	28.7522	28.5584	0.014692	0.00328729	51.858	86.8294	0.0264987	0.00795499	turquoise	nuclear receptor binding protein 1 (NRBP1), mRNA.
ILMN_2371984	SMAD5	4090	18.5123	38.769	0.00945951	0.00328561	37.3786	83.2272	0.0190999	0.00691785	turquoise	SMAD family member 5 (SMAD5), transcript variant 1, mRNA.
ILMN_1719185	THRAP5	10025	25.9086	31.3277	0.013239	0.00328303	48.2314	84.7001	0.0246456	0.00762484	turquoise	PREDICTED: thyroid hormone receptor associated protein 5 (THRAP5), mRNA.
ILMN_2293511	CTNND1	1500	28.5393	28.6412	0.0145832	0.00327983	55.7907	92.4285	0.0285083	0.00850173	turquoise	catenin (cadherin-associated protein), delta 1 (CTNND1), mRNA. XM_943109 XM_943117 XM_943122 XM_943129 XM_943138 XM_943153 XM_943157
ILMN_3280667	LOC644619	644619	32.1866	24.975	0.0164469	0.00327875	59.1424	90.641	0.030221	0.00859146	turquoise	PREDICTED: misc_RNA (LOC644619), miscRNA.
ILMN_1656399	TCEAL8	90843	25.9319	31.1491	0.0132509	0.00327412	48.2265	84.534	0.0246431	0.00761503	turquoise	transcription elongation factor A (SII)-like 8 (TCEAL8), transcript variant 2, mRNA.
ILMN_1787844	C19orf10	56005	28.5179	28.5324	0.0145723	0.00327236	52.3046	85.9535	0.0267269	0.00793037	turquoise	chromosome 19 open reading frame 10 (C19orf10), mRNA.
ILMN_1749253	TUBD1	51174	27.099	29.8521	0.0138472	0.00326667	51.5119	90.3888	0.0263219	0.00813931	turquoise	tubulin, delta 1 (TUBD1), mRNA.
ILMN_2412549	GAR1	54433	25.9002	30.8777	0.0132347	0.00325674	53.8103	93.4437	0.0274963	0.00844637	turquoise	GAR1 ribonucleoprotein homolog (yeast) (GAR1), transcript variant 2, mRNA.
ILMN_2339377	DNM2	1785	30.5384	26.1029	0.0156047	0.0032489	57.0929	89.8875	0.0291737	0.00843067	turquoise	dynamin 2 (DNM2), transcript variant 3, mRNA.
ILMN_2143261	CXorf40B	541578	30.6325	25.9687	0.0156528	0.0032466	58.4404	89.0572	0.0298622	0.00846034	turquoise	chromosome X open reading frame 40B (CXorf40B), mRNA.
ILMN_2106107	FAM127C	441518	24.5298	31.9888	0.0125344	0.00324186	53.3752	101.338	0.027274	0.00887422	turquoise	family with sequence similarity 127, member C (FAM127C), mRNA.
ILMN_1815812	C16orf5	29965	26.3654	30.1343	0.0134723	0.00324077	48.0585	83.6123	0.0245572	0.00755252	turquoise	chromosome 16 open reading frame 5 (C16orf5), mRNA.
ILMN_1707372	RNF187	149603	24.5261	31.9303	0.0125325	0.00323829	52.2012	96.4224	0.0266741	0.00852493	turquoise	PREDICTED: ring finger protein 187 (RNF187), mRNA.
ILMN_3225534	RNF216L	441191	23.1241	33.2936	0.0118161	0.00323607	47.9918	93.6321	0.0245231	0.00812343	turquoise	ring finger protein 216-like (RNF216L), transcript variant 2, non-coding RNA.
ILMN_1748281	MAPK10	5602	17.6458	38.6618	0.00901677	0.00322976	42.8454	99.053	0.0218934	0.00813918	turquoise	mitogen-activated protein kinase 10 (MAPK10), transcript variant 2, mRNA.
ILMN_1658513	IQSEC2	23096	29.2712	26.7948	0.0149572	0.0032159	54.4712	86.4365	0.027834	0.00808235	turquoise	IQ motif and Sec7 domain 2 (IQSEC2), transcript variant 2, mRNA.
ILMN_1660554	VWA1	64856	25.7547	30.2988	0.0131603	0.00321518	48.3608	85.0546	0.0247117	0.0076526	turquoise	von Willebrand factor A domain containing 1 (VWA1), transcript variant 2, mRNA.
ILMN_1761540	SEMA3F	6405	28.1431	27.8871	0.0143807	0.00321385	51.2601	81.2451	0.0261932	0.00760039	turquoise	sema domain, immunoglobulin domain (Ig), short basic domain, secreted, (semaphorin) 3F (SEMA3F), mRNA.
ILMN_2330243	NUDT1	4521	24.1204	31.8674	0.0123252	0.00321141	45.3044	79.9096	0.0231499	0.00718217	turquoise	nudix (nucleoside diphosphate linked moiety X)-type motif 1 (NUDT1), transcript variant 2A, mRNA.
ILMN_1762990	KIAA0141	9812	27.6059	28.354	0.0141063	0.00320982	54.114	90.957	0.0276515	0.00832115	turquoise	KIAA0141 (KIAA0141), mRNA.
ILMN_1792014	FAM70B	348013	28.562	27.3346	0.0145948	0.00320619	55.0899	88.8451	0.0281502	0.00825599	turquoise	PREDICTED: family with sequence similarity 70, member B (FAM70B), mRNA.
ILMN_1745917	SCAND2	54581	31.8566	23.9528	0.0162783	0.00320118	59.8101	89.5299	0.0305621	0.00856602	turquoise	SCAN domain containing 2 (SCAND2) on chromosome 15.
ILMN_1796063	TRIM44	54765	25.984	29.7909	0.0132775	0.0031992	51.4798	88.8475	0.0263055	0.00804906	turquoise	tripartite motif-containing 44 (TRIM44), mRNA.
ILMN_1789351	SUV39H2	79723	33.2729	22.4979	0.017002	0.00319897	61.7184	86.4631	0.0315373	0.00849957	turquoise	suppressor of variegation 3-9 homolog 2 (Drosophila) (SUV39H2), mRNA.
ILMN_1778238	UTP6	55813	26.8808	28.828	0.0137357	0.00319541	55.9167	95.9669	0.0285727	0.00871192	turquoise	UTP6, small subunit (SSU) processome component, homolog (yeast) (UTP6), mRNA.
ILMN_2368535	FBXO17	115290	24.4593	31.2486	0.0124984	0.00319536	52.3796	95.6661	0.0267653	0.00849178	turquoise	F-box protein 17 (FBXO17), transcript variant 2, mRNA.
ILMN_1763997	FAM98B	283742	26.8487	28.7813	0.0137193	0.00319089	58.8418	100.537	0.0300673	0.00914186	turquoise	family with sequence similarity 98, member B (FAM98B), mRNA.
ILMN_1653667	LOC643423	643423	27.3316	28.2799	0.0139661	0.00318983	48.0741	75.5424	0.0245652	0.00709054	turquoise	PREDICTED: similar to T-box 1 isoform C (LOC643423), mRNA.
ILMN_1814282	ISG20L1	64782	25.1238	30.2275	0.0128379	0.00317491	47.432	79.8591	0.0242371	0.00730131	turquoise	interferon stimulated exonuclease gene 20kDa-like 1 (ISG20L1), mRNA.
ILMN_2356955	PLAGL1	5325	22.7727	32.5073	0.0116366	0.00317082	45.469	85.8875	0.023234	0.0075345	turquoise	pleiomorphic adenoma gene-like 1 (PLAGL1), transcript variant 4, mRNA.
ILMN_1711122	LOC653073	653073	24.3723	30.7796	0.0124539	0.00316346	50.6596	91.6328	0.0258863	0.00816177	turquoise	PREDICTED: similar to golgi autoantigen, golgin family member, transcript variant 3 (LOC653073), mRNA.
ILMN_3238359	LOC652725	652725	23.3322	31.7379	0.0119225	0.00315878	47.8745	88.6844	0.0244632	0.00783291	turquoise	PREDICTED: similar to neuron navigator 3 (LOC652725), partial mRNA.
ILMN_1712806	AP1S1	1174	32.4651	22.5598	0.0165892	0.00315618	61.4833	86.8822	0.0314171	0.00851012	turquoise	adaptor-related protein complex 1, sigma 1 subunit (AP1S1), transcript variant 2, mRNA.
ILMN_1794956	BBS9	27241	23.4081	31.5692	0.0119612	0.00315346	52.7767	99.2195	0.0269682	0.00871838	turquoise	Bardet-Biedl syndrome 9 (BBS9), transcript variant 3, mRNA.
ILMN_1663646	DMXL1	1657	26.358	28.5276	0.0134686	0.0031482	48.0337	81.6364	0.0245446	0.00743777	turquoise	Dmx-like 1 (DMXL1), mRNA.
ILMN_3308607	MIR607	693192	25.8915	28.9749	0.0132302	0.00314709	55.8133	94.8024	0.0285198	0.0086392	turquoise	microRNA 607 (MIR607), microRNA.
ILMN_1664051	SEC22C	9117	26.9585	27.8284	0.0137754	0.00314253	50.1251	83.3315	0.0256132	0.00765496	turquoise	SEC22 vesicle trafficking protein homolog C (S. cerevisiae) (SEC22C), transcript variant 1, mRNA.
ILMN_1801905	ATG4D	84971	22.5986	32.1026	0.0115476	0.00313761	47.3318	90.1527	0.0241859	0.007886	turquoise	ATG4 autophagy related 4 homolog D (S. cerevisiae) (ATG4D), mRNA.
ILMN_1686804	CCRK	23552	20.4203	34.1611	0.0104345	0.00313074	46.2801	97.0316	0.0236485	0.00822024	turquoise	cell cycle related kinase (CCRK), transcript variant 1, mRNA.
ILMN_2154455	ZNF330	27309	28.3073	26.2454	0.0144646	0.0031291	56.8229	90.7	0.0290357	0.0084618	turquoise	zinc finger protein 330 (ZNF330), mRNA.
ILMN_1801553	LEO1	123169	22.4382	32.0511	0.0114656	0.00312546	50.3181	92.6603	0.0257119	0.00820112	turquoise	Leo1, Paf1/RNA polymerase II complex component, homolog (S. cerevisiae) (LEO1), mRNA.
ILMN_1778662	DIP2A	23181	29.6726	24.8033	0.0151623	0.00312469	60.4731	92.4202	0.0309009	0.00876984	turquoise	DIP2 disco-interacting protein 2 homolog A (Drosophila) (DIP2A), transcript variant 3, mRNA.
ILMN_2370685	C6orf1	221491	22.1974	32.012	0.0113425	0.0031094	46.538	89.6807	0.0237803	0.00781339	turquoise	chromosome 6 open reading frame 1 (C6orf1), transcript variant 3, mRNA.
ILMN_1718128	PABPC3	5042	28.3313	25.8662	0.0144769	0.00310872	57.614	89.5099	0.02944	0.00843891	turquoise	poly(A) binding protein, cytoplasmic 3 (PABPC3), mRNA.
ILMN_3244611	LOC100132060	100132060	23.777	30.4	0.0121497	0.00310755	46.534	81.1015	0.0237782	0.00732107	turquoise	PREDICTED: hypothetical protein LOC100132060 (LOC100132060), mRNA.
ILMN_1690259	RAE1	8480	24.0083	30.0312	0.0122679	0.00309966	51.0373	91.4203	0.0260794	0.00817125	turquoise	RAE1 RNA export 1 homolog (S. pombe) (RAE1), transcript variant 1, mRNA.
ILMN_1808568	PYCR2	29920	27.3279	26.6021	0.0139642	0.00309338	54.8858	89.8089	0.0280459	0.00829957	turquoise	pyrroline-5-carboxylate reductase family, member 2 (PYCR2), mRNA.
ILMN_1738622	NDNL2	56160	29.811	24.1034	0.015233	0.00309249	59.1657	89.1238	0.0302329	0.00850576	turquoise	necdin-like 2 (NDNL2), mRNA.
ILMN_1669635	NUP85	79902	26.3181	27.4689	0.0134482	0.00308518	49.5406	80.9808	0.0253146	0.00748661	turquoise	nucleoporin 85kDa (NUP85), mRNA.
ILMN_3291352	LOC643778	643778	26.6248	27.1464	0.0136049	0.00308427	51.8347	82.6907	0.0264868	0.00771627	turquoise	PREDICTED: misc_RNA (LOC643778), miscRNA.
ILMN_3307651	APOBEC3D	140564	32.2629	21.3099	0.0164859	0.0030729	61.3005	82.2848	0.0313237	0.00823594	turquoise	apolipoprotein B mRNA editing enzyme, catalytic polypeptide-like 3D (APOBEC3D), mRNA.
ILMN_1731914	SCN4A	6329	8.40089	45.0437	0.00429274	0.00306554	25.1104	87.8021	0.0128311	0.00647657	turquoise	sodium channel, voltage-gated, type IV, alpha subunit (SCN4A), mRNA.
ILMN_2051469	E2F1	1869	32.2924	20.9729	0.016501	0.00305525	62.6462	85.9711	0.0320113	0.00852456	turquoise	E2F transcription factor 1 (E2F1), mRNA.
ILMN_1696806	CTNND1	1500	29.2981	23.8563	0.0149709	0.00304889	58.6377	86.9348	0.029963	0.00834992	turquoise	catenin (cadherin-associated protein), delta 1 (CTNND1), transcript variant 1, mRNA.
ILMN_3247311	LOC401588	401588	26.926	26.0938	0.0137588	0.00304117	54.7787	87.8884	0.0279912	0.00818327	turquoise	hypothetical LOC401588 (LOC401588), non-coding RNA.
ILMN_1717809	RNF24	11237	18.4885	34.429	0.00944738	0.00303531	41.6662	89.781	0.0212909	0.0075397	turquoise	ring finger protein 24 (RNF24), mRNA.
ILMN_1798448	IDS	3423	21.9299	30.8983	0.0112059	0.00303018	46.3938	86.444	0.0237066	0.00761947	turquoise	iduronate 2-sulfatase (Hunter syndrome) (IDS), transcript variant 2, mRNA.
ILMN_1742872	UBA2	10054	24.6207	27.9436	0.0125809	0.00301505	51.076	82.8488	0.0260991	0.00768182	turquoise	ubiquitin-like modifier activating enzyme 2 (UBA2), mRNA.
ILMN_3261278	C18orf18	147525	21.9418	30.5899	0.0112119	0.00301317	49.872	90.0149	0.0254839	0.0080238	turquoise	PREDICTED: chromosome 18 open reading frame 18 (C18orf18), mRNA.
ILMN_3298423	TOX2	84969	26.5636	25.8324	0.0135736	0.00300539	58.5288	94.0907	0.0299074	0.00875413	turquoise	TOX high mobility group box family member 2 (TOX2), transcript variant 1, mRNA.
ILMN_2394750	EXOC4	60412	23.3744	29.0027	0.011944	0.00300431	53.3286	94.5863	0.0272502	0.00848428	turquoise	exocyst complex component 4 (EXOC4), transcript variant 2, mRNA.
ILMN_1805833	LOC646508	646508	28.3037	24.0705	0.0144628	0.00300414	55.2385	85.1482	0.0282261	0.00805246	turquoise	PREDICTED: hypothetical LOC646508 (LOC646508), mRNA.
ILMN_1656338	PTPRS	5802	31.2665	21.0844	0.0159768	0.0030028	60.3016	81.6699	0.0308133	0.00814337	turquoise	protein tyrosine phosphatase, receptor type, S (PTPRS), transcript variant 3, mRNA.
ILMN_3295109	LOC653557	653557	23.4896	28.8536	0.0120029	0.00300236	50.8434	88.5273	0.0259803	0.00799419	turquoise	PREDICTED: hypothetical LOC653557 (LOC653557), mRNA.
ILMN_2412521	KIAA0101	9768	25.508	26.8079	0.0130342	0.0030008	51.9082	82.4958	0.0265244	0.0077093	turquoise	KIAA0101 (KIAA0101), transcript variant 2, mRNA.
ILMN_1783394	ATF4	468	30.0615	22.1791	0.015361	0.00299648	56.8938	80.3972	0.029072	0.0078749	turquoise	activating transcription factor 4 (tax-responsive enhancer element B67) (ATF4), transcript variant 1, mRNA.
ILMN_1747395	SLC24A1	9187	20.1679	32.0606	0.0103055	0.00299578	49.8461	97.2693	0.0254707	0.00843842	turquoise	solute carrier family 24 (sodium/potassium/calcium exchanger), member 1 (SLC24A1), mRNA.
ILMN_1786429	P2RY5	10161	23.3325	28.8857	0.0119226	0.00299519	53.7107	93.1	0.0274454	0.00842094	turquoise	purinergic receptor P2Y, G-protein coupled, 5 (P2RY5), mRNA.
ILMN_1744302	LOC645489	645489	18.1834	34.0254	0.00929145	0.00299465	49.1632	98.3138	0.0251217	0.00845916	turquoise	PREDICTED: hypothetical protein LOC645489 (LOC645489), mRNA.
ILMN_3208995	LOC653075	653075	26.694	25.4794	0.0136403	0.00299263	57.4616	91.9353	0.0293621	0.00856928	turquoise	PREDICTED: similar to golgi autoantigen, golgin subfamily a, 8A, transcript variant 1 (LOC653075), mRNA.
ILMN_3293159	LOC100132767	100132767	29.9456	22.1362	0.0153018	0.00298737	57.4816	79.9788	0.0293723	0.00788462	turquoise	PREDICTED: hypothetical protein LOC100132767 (LOC100132767), mRNA.
ILMN_1657697	SAR1A	56681	23.1649	28.9149	0.0118369	0.00298725	44.9317	75.9165	0.0229595	0.00693176	turquoise	SAR1 gene homolog A (S. cerevisiae) (SAR1A), mRNA.
ILMN_1660935	MGC5139	84747	20.822	31.2259	0.0106398	0.00298543	47.1584	90.3274	0.0240973	0.00788607	turquoise	PREDICTED: hypothetical protein MGC5139, transcript variant 2 (MGC5139), mRNA.
ILMN_3301468	LOC729324	729324	24.1964	27.7841	0.0123641	0.00298156	58.6485	98.7867	0.0299686	0.00903036	turquoise	PREDICTED: misc_RNA (LOC729324), miscRNA.
ILMN_2155516	QTRTD1	79691	22.9795	28.9981	0.0117422	0.0029814	54.4694	97.5751	0.0278331	0.00872115	turquoise	queuine tRNA-ribosyltransferase domain containing 1 (QTRTD1), mRNA.
ILMN_1708192	LOC644423	644423	31.7408	20.116	0.0162191	0.00297446	64.3394	88.0746	0.0328765	0.00874234	turquoise	PREDICTED: hypothetical protein LOC644423 (LOC644423), mRNA.
ILMN_2407811	NEURL4	84461	21.1859	30.6587	0.0108257	0.00297376	41.1214	75.7705	0.0210125	0.00670483	turquoise	neuralized homolog 4 (Drosophila) (NEURL4), transcript variant 1, mRNA.
ILMN_1677955	ENTPD6	955	30.6337	21.0822	0.0156534	0.00296638	61.2424	85.9904	0.031294	0.00844515	turquoise	ectonucleoside triphosphate diphosphohydrolase 6 (putative function) (ENTPD6), mRNA.
ILMN_2373556	SPAST	6683	24.3392	27.3672	0.012437	0.00296584	50.6832	85.4205	0.0258984	0.0078068	turquoise	spastin (SPAST), transcript variant 2, mRNA.
ILMN_2096743	TBC1D22A	25771	27.2154	24.4887	0.0139067	0.00296571	56.5657	86.2084	0.0289043	0.0081894	turquoise	TBC1 domain family, member 22A (TBC1D22A), mRNA.
ILMN_1761829	HK1	3098	19.3386	32.3339	0.00988174	0.00296389	46.931	91.8514	0.0239811	0.00796044	turquoise	hexokinase 1 (HK1), nuclear gene encoding mitochondrial protein, transcript variant 1, mRNA.
ILMN_2201668	SLC19A2	10560	22.4177	29.2538	0.0114551	0.00296383	47.3095	83.7719	0.0241745	0.00751872	turquoise	solute carrier family 19 (thiamine transporter), member 2 (SLC19A2), mRNA.
ILMN_1662413	HGSNAT	138050	21.3593	30.2852	0.0109143	0.00296228	50.7519	92.8466	0.0259335	0.00823669	turquoise	heparan-alpha-glucosaminide N-acetyltransferase (HGSNAT), mRNA.
ILMN_1653601	LOC646144	646144	25.1121	26.4403	0.0128319	0.002957	53.5387	88.5681	0.0273575	0.00815113	turquoise	PREDICTED: similar to tousled-like kinase 2, transcript variant 1 (LOC646144), mRNA.
ILMN_3299905	RNFT2	84900	28.3368	23.1195	0.0144797	0.00295149	59.0711	86.7923	0.0301845	0.0083666	turquoise	ring finger protein, transmembrane 2 (RNFT2), transcript variant 2, mRNA.
ILMN_1678080	FKBP2	2286	32.1412	19.2879	0.0164237	0.00294993	61.0255	78.9968	0.0311832	0.00803156	turquoise	FK506 binding protein 2, 13kDa (FKBP2), transcript variant 2, mRNA.
ILMN_2310909	ATP2A3	489	26.9617	24.4089	0.0137771	0.00294658	51.412	77.3948	0.0262708	0.00738826	turquoise	ATPase, Ca++ transporting, ubiquitous (ATP2A3), transcript variant 2, mRNA.
ILMN_3250321	PTP4A3	11156	31.108	20.2499	0.0158958	0.00294585	58.5767	78.5539	0.0299319	0.0078657	turquoise	protein tyrosine phosphatase type IVA, member 3 (PTP4A3), transcript variant 1, mRNA.
ILMN_1672753	FAM21C	253725	25.4087	25.8732	0.0129835	0.00294149	55.7477	92.5156	0.0284863	0.00850427	turquoise	family with sequence similarity 21, member C (FAM21C), mRNA.
ILMN_1690682	B3GALT4	8705	23.2251	27.9285	0.0118677	0.00293413	49.5731	86.5306	0.0253312	0.00780679	turquoise	UDP-Gal:betaGlcNAc beta 1,3-galactosyltransferase, polypeptide 4 (B3GALT4), mRNA.
ILMN_3248069	LOC653881	653881	24.2537	26.7054	0.0123933	0.00292297	47.7578	76.8627	0.0244036	0.00714813	turquoise	PREDICTED: similar to ribosomal protein L3 (LOC653881), partial mRNA.
ILMN_2322935	MAPKAPK5	8550	14.335	36.5762	0.00732498	0.00292022	30.5985	71.7487	0.0156354	0.00587055	turquoise	mitogen-activated protein kinase-activated protein kinase 5 (MAPKAPK5), transcript variant 2, mRNA.
ILMN_1754880	HERC2P2	400322	26.6511	24.2093	0.0136183	0.00291731	57.4207	87.9391	0.0293412	0.00833772	turquoise	hect domain and RLD 2 pseudogene 2 (HERC2P2) on chromosome 15.
ILMN_1708486	CNN2	1265	21.7886	29.0661	0.0111337	0.00291698	49.0934	87.2197	0.0250861	0.00781881	turquoise	calponin 2 (CNN2), transcript variant 1, mRNA.
ILMN_1718070	CASP9	842	20.7206	30.0696	0.010588	0.00291329	47.4547	88.1135	0.0242487	0.00777608	turquoise	caspase 9, apoptosis-related cysteine peptidase (CASP9), transcript variant beta, mRNA.
ILMN_1804611	C12orf23	90488	27.4902	23.2549	0.0140471	0.0029107	55.0307	81.8047	0.02812	0.00784877	turquoise	chromosome 12 open reading frame 23 (C12orf23), mRNA.
ILMN_2129572	F3	2152	28.1386	22.5887	0.0143784	0.00290968	55.6412	80.7352	0.0284319	0.00782244	turquoise	coagulation factor III (thromboplastin, tissue factor) (F3), mRNA.
ILMN_2070940	CD302	9936	16.0025	34.7112	0.00817705	0.00290889	36.4386	77.7805	0.0186196	0.00655151	turquoise	CD302 molecule (CD302), mRNA.
ILMN_1793033	RBM28	55131	24.7774	25.9074	0.0126609	0.00290724	50.3414	82.8458	0.0257238	0.00763951	turquoise	RNA binding motif protein 28 (RBM28), mRNA.
ILMN_3246328	PTH1R	5745	23.6008	27.0476	0.0120597	0.00290515	50.7066	85.1263	0.0259104	0.00779126	turquoise	parathyroid hormone 1 receptor (PTH1R), mRNA.
ILMN_1668752	FLJ20850	55049	30.5039	20.1288	0.0155871	0.00290425	62.2558	84.8202	0.0318118	0.00843616	turquoise	hypothetical protein FLJ20850 (FLJ20850), mRNA.
ILMN_1801307	TNFSF10	8743	23.3176	27.2558	0.011915	0.00290085	51.8482	88.4587	0.0264937	0.00804789	turquoise	tumor necrosis factor (ligand) superfamily, member 10 (TNFSF10), mRNA.
ILMN_1800172	RILP	83547	21.4747	29.0469	0.0109733	0.00289788	47.1284	83.7568	0.024082	0.00750747	turquoise	Rab interacting lysosomal protein (RILP), mRNA.
ILMN_1759983	DR1	1810	23.9202	26.5949	0.0122229	0.0028975	48.2043	74.9272	0.0246317	0.00706272	turquoise	down-regulator of transcription 1, TBP-binding (negative cofactor 2) (DR1), mRNA.
ILMN_1766981	UNC50	25972	20.8239	29.5528	0.0106407	0.00288957	47.1565	85.0094	0.0240963	0.00758093	turquoise	unc-50 homolog (C. elegans) (UNC50), mRNA.
ILMN_1660585	C15orf40	123207	24.0025	26.2451	0.0122649	0.00288216	48.3168	78.6436	0.0246892	0.00728235	turquoise	chromosome 15 open reading frame 40 (C15orf40), mRNA.
ILMN_1672128	ATF4	468	22.9928	27.247	0.011749	0.00288171	53.5359	88.7104	0.0273561	0.00815913	turquoise	activating transcription factor 4 (tax-responsive enhancer element B67) (ATF4), transcript variant 1, mRNA.
ILMN_1738530	ATAD3A	55210	19.4937	30.5904	0.00996102	0.00287278	46.6071	85.3177	0.0238156	0.0075671	turquoise	ATPase family, AAA domain containing 3A (ATAD3A), mRNA.
ILMN_1651767	MKL1	57591	23.9385	25.8988	0.0122323	0.00285863	49.6613	81.6838	0.0253762	0.00753385	turquoise	megakaryoblastic leukemia (translocation) 1 (MKL1), mRNA.
ILMN_1673455	RASAL2	9462	27.2505	22.5648	0.0139247	0.00285736	55.7478	80.6795	0.0284864	0.00782536	turquoise	RAS protein activator like 2 (RASAL2), transcript variant 2, mRNA.
ILMN_2193214	MPND	84954	25.4542	24.3352	0.0130068	0.00285588	57.7495	89.9875	0.0295092	0.00847407	turquoise	MPN domain containing (MPND), mRNA.
ILMN_2225746	C17orf59	54785	21.5011	28.2622	0.0109867	0.00285438	48.7022	85.5202	0.0248862	0.00769889	turquoise	chromosome 17 open reading frame 59 (C17orf59), mRNA.
ILMN_1705602	KLHL17	339451	24.0316	25.7021	0.0122798	0.00285268	51.4217	82.9497	0.0262758	0.00770743	turquoise	kelch-like 17 (Drosophila) (KLHL17), mRNA.
ILMN_1808712	RNF40	9810	22.2726	27.2958	0.011381	0.0028432	49.3595	85.5269	0.025222	0.00773698	turquoise	ring finger protein 40 (RNF40), mRNA.
ILMN_1786470	C1orf74	148304	22.7803	26.7127	0.0116404	0.00283888	46.5627	76.5449	0.0237929	0.00706135	turquoise	chromosome 1 open reading frame 74 (C1orf74), mRNA.
ILMN_1714809	RPIA	22934	23.1193	26.3699	0.0118137	0.00283866	51.8826	84.9186	0.0265113	0.00784681	turquoise	ribose 5-phosphate isomerase A (RPIA), mRNA.
ILMN_1657749	CYP27C1	339761	28.879	20.5802	0.0147568	0.00283694	60.4696	82.009	0.0308991	0.00817245	turquoise	cytochrome P450, family 27, subfamily C, polypeptide 1 (CYP27C1), mRNA.
ILMN_1759732	RFNG	5986	23.9913	25.4241	0.0122592	0.00283443	53.47	88.2761	0.0273224	0.00813044	turquoise	PREDICTED: radical fringe homolog (Drosophila) (RFNG), mRNA.
ILMN_2317751	REC8	9985	28.5765	20.8323	0.0146022	0.00283405	57.113	78.4122	0.0291839	0.00777362	turquoise	REC8 homolog (yeast) (REC8), transcript variant 1, mRNA.
ILMN_1693092	SYNPO2	171024	21.7937	27.478	0.0111363	0.00282619	48.1599	82.4611	0.024609	0.00749231	turquoise	PREDICTED: synaptopodin 2, transcript variant 2 (SYNPO2), mRNA.
ILMN_1805720	LOC644096	644096	25.0944	24.1304	0.0128229	0.00282349	55.2822	84.9076	0.0282484	0.00804117	turquoise	PREDICTED: hypothetical protein LOC644096 (LOC644096), mRNA.
ILMN_1765146	IFNAR2	3455	23.2434	25.881	0.011877	0.00281773	50.1747	79.4939	0.0256386	0.00743768	turquoise	interferon (alpha, beta and omega) receptor 2 (IFNAR2), transcript variant 3, mRNA.
ILMN_1720908	TSPAN4	7106	23.7368	25.3446	0.0121292	0.00281527	49.7398	78.1479	0.0254163	0.00733553	turquoise	tetraspanin 4 (TSPAN4), transcript variant 2, mRNA.
ILMN_1802649	C11orf58	10944	13.7078	35.3365	0.0070045	0.00281314	30.069	70.2744	0.0153648	0.00575561	turquoise	chromosome 11 open reading frame 58 (C11orf58), mRNA.
ILMN_2157957	GTF2H1	2965	25.6912	23.2898	0.0131278	0.00280951	54.7088	83.2765	0.0279554	0.00791473	turquoise	general transcription factor IIH, polypeptide 1, 62kDa (GTF2H1), mRNA.
ILMN_1697175	TBN	129685	27.1579	21.767	0.0138773	0.0028063	56.352	81.412	0.0287951	0.00790203	turquoise	taube nuss homolog (mouse) (TBN), mRNA.
ILMN_3210917	LOC389168	389168	22.4882	26.3859	0.0114912	0.00280338	47.5383	77.663	0.0242914	0.00718145	turquoise	PREDICTED: misc_RNA (LOC389168), miscRNA.
ILMN_2218648	RAG1AP1	55974	20.66	28.0195	0.010557	0.00279222	51.2391	91.9077	0.0261825	0.00821078	turquoise	recombination activating gene 1 activating protein 1 (RAG1AP1), mRNA.
ILMN_1714458	LOC646509	646509	21.2006	27.427	0.0108332	0.00278923	50.0577	85.6381	0.0255788	0.0077834	turquoise	PREDICTED: hypothetical protein LOC646509 (LOC646509), mRNA.
ILMN_3247187	C12orf77	196415	27.0342	21.5612	0.0138141	0.00278739	57.4137	80.3971	0.0293376	0.00790471	turquoise	chromosome 12 open reading frame 77 (C12orf77), mRNA.
ILMN_1766309	ANKRD54	129138	25.0893	23.4708	0.0128203	0.00278536	53.3644	80.7285	0.0272685	0.00769146	turquoise	ankyrin repeat domain 54 (ANKRD54), mRNA.
ILMN_1741224	GPR137C	283554	21.561	26.9547	0.0110174	0.00278282	51.3351	88.2829	0.0262315	0.00800837	turquoise	G protein-coupled receptor 137C (GPR137C), mRNA.
ILMN_2112493	DAP	1611	22.8489	25.6008	0.0116755	0.00277904	51.195	81.4006	0.0261599	0.00760558	turquoise	death-associated protein (DAP), mRNA.
ILMN_3239198	LOC100132829	100132829	26.4598	21.936	0.0135206	0.00277595	57.9054	83.8378	0.0295889	0.00813027	turquoise	PREDICTED: hypothetical protein LOC100132829 (LOC100132829), mRNA.
ILMN_3235282	ATAD2B	54454	23.3714	24.9588	0.0119425	0.00277218	55.025	89.4306	0.028117	0.00828586	turquoise	ATPase family, AAA domain containing 2B (ATAD2B), mRNA.
ILMN_2051381	ALDH16A1	126133	22.504	25.805	0.0114992	0.00277097	47.1401	75.2017	0.0240879	0.00701742	turquoise	aldehyde dehydrogenase 16 family, member A1 (ALDH16A1), mRNA.
ILMN_1774547	MPRIP	23164	20.4591	27.7323	0.0104543	0.00276422	46.4858	82.0782	0.0237536	0.00737432	turquoise	myosin phosphatase Rho interacting protein (MPRIP), transcript variant 1, mRNA.
ILMN_1692335	ELK3	2004	21.551	26.6071	0.0110123	0.00276231	48.6687	82.8562	0.024869	0.00754416	turquoise	ELK3, ETS-domain protein (SRF accessory protein 2) (ELK3), mRNA.
ILMN_1770665	HERC4	26091	26.5093	21.5456	0.0135459	0.00275639	52.4801	75.702	0.0268166	0.00735242	turquoise	hect domain and RLD 4 (HERC4), transcript variant 1, mRNA.
ILMN_3204682	LOC646548	646548	26.526	21.4799	0.0135544	0.00275358	60.1691	85.8802	0.0307456	0.00837727	turquoise	PREDICTED: misc_RNA (LOC646548), miscRNA.
ILMN_1652487	RIOK1	83732	18.4506	29.4643	0.00942798	0.00274836	49.7378	92.8087	0.0254153	0.00817635	turquoise	RIO kinase 1 (yeast) (RIOK1), transcript variant 1, mRNA.
ILMN_1691395	ZBTB11	27107	25.3339	22.4361	0.0129453	0.00274005	54.5177	82.9739	0.0278578	0.00788641	turquoise	zinc finger and BTB domain containing 11 (ZBTB11), mRNA.
ILMN_1769031	FRAP1	2475	19.9756	27.7682	0.0102072	0.00273855	46.5066	82.815	0.0237642	0.00741778	turquoise	FK506 binding protein 12-rapamycin associated protein 1 (FRAP1), mRNA.
ILMN_2385866	PHF1	5252	18.3359	29.3889	0.00936938	0.00273746	44.5344	86.1267	0.0227564	0.00749461	turquoise	PHD finger protein 1 (PHF1), transcript variant 1, mRNA.
ILMN_1676844	NR1D2	9975	23.5192	24.1883	0.012018	0.00273646	51.4425	79.4658	0.0262864	0.00750879	turquoise	PREDICTED: nuclear receptor subfamily 1, group D, member 2 (NR1D2), mRNA.
ILMN_1706652	OGG1	4968	19.8987	27.7745	0.0101679	0.00273449	54.1706	97.7343	0.0276804	0.00871314	turquoise	8-oxoguanine DNA glycosylase (OGG1), nuclear gene encoding mitochondrial protein, transcript variant 1a, mRNA.
ILMN_3229052	SNRNP35	11066	21.8767	25.7846	0.0111787	0.00273382	51.8719	84.5511	0.0265058	0.00782511	turquoise	small nuclear ribonucleoprotein 35kDa (U11/U12) (SNRNP35), transcript variant 4, mRNA.
ILMN_1751941	LOC728772	728772	20.3758	27.2725	0.0104118	0.00273307	49.7332	88.2184	0.025413	0.00791279	turquoise	PREDICTED: similar to transmembrane protein 106A, transcript variant 1 (LOC728772), mRNA.
ILMN_1814856	C9orf7	11094	29.8973	17.7212	0.0152771	0.00273136	58.3263	72.9484	0.0298039	0.00752981	turquoise	chromosome 9 open reading frame 7 (C9orf7), mRNA.
ILMN_2280189	AKAP11	11215	16.6455	30.9546	0.00850563	0.0027303	37.6652	71.0393	0.0192464	0.00623521	turquoise	A kinase (PRKA) anchor protein 11 (AKAP11), transcript variant 2, mRNA.
ILMN_1660412	MGC27345	157247	25.7621	21.7267	0.0131641	0.00272392	53.5629	76.0321	0.0273699	0.00743347	turquoise	PREDICTED: hypothetical protein MGC27345 (MGC27345), misc RNA.
ILMN_2359287	ITGA6	3655	22.5771	24.7709	0.0115366	0.00271584	48.4732	74.9048	0.0247691	0.00707686	turquoise	integrin, alpha 6 (ITGA6), transcript variant 2, mRNA.
ILMN_3202093	LOC642446	642446	24.1701	23.1676	0.0123506	0.00271525	53.1252	82.5101	0.0271463	0.00777993	turquoise	PREDICTED: similar to hCG1795201 (LOC642446), mRNA.
ILMN_2232712	MYO10	4651	23.3316	23.9741	0.0119221	0.00271342	49.0524	76.5682	0.0250651	0.0072055	turquoise	myosin X (MYO10), mRNA.
ILMN_1741398	KIAA0406	9675	25.5833	21.6338	0.0130727	0.00270833	54.6381	78.4146	0.0279193	0.00763179	turquoise	KIAA0406 (KIAA0406), mRNA.
ILMN_2323848	PARD6A	50855	22.8873	24.1722	0.0116951	0.00269929	48.7304	73.6664	0.0249006	0.00702058	turquoise	par-6 partitioning defective 6 homolog alpha (C. elegans) (PARD6A), transcript variant 1, mRNA.
ILMN_1782094	PAIP2	51247	20.9701	26.0601	0.0107155	0.00269762	50.2363	83.5552	0.02567	0.00767417	turquoise	poly(A) binding protein interacting protein 2 (PAIP2), transcript variant 2, mRNA.
ILMN_1655093	LOC727773	727773	21.7239	25.2771	0.0111006	0.00269594	51.3981	85.4836	0.0262637	0.00785142	turquoise	PREDICTED: similar to inhibitor of growth family, member 5, transcript variant 2 (LOC727773), mRNA.
ILMN_1683127	ZNF281	23528	19.5766	27.4189	0.0100034	0.00269562	43.0675	74.7237	0.0220069	0.00675641	turquoise	zinc finger protein 281 (ZNF281), mRNA.
ILMN_1679971	CCDC123	84902	27.3917	19.5841	0.0139968	0.0026945	59.5435	82.6423	0.0304259	0.00815566	turquoise	coiled-coil domain containing 123 (CCDC123), mRNA.
ILMN_1680850	RECQL	5965	17.9172	28.891	0.00915546	0.00268488	47.4977	89.2225	0.0242707	0.00784216	turquoise	RecQ protein-like (DNA helicase Q1-like) (RECQL), transcript variant 1, mRNA.
ILMN_1728199	POLE	5426	19.1369	27.4299	0.00977871	0.00267103	43.9754	75.5322	0.0224708	0.00685486	turquoise	polymerase (DNA directed), epsilon (POLE), mRNA.
ILMN_2212354	WDR46	9277	22.6099	23.9564	0.0115533	0.002671	47.5522	70.949	0.0242985	0.00679713	turquoise	WD repeat domain 46 (WDR46), mRNA.
ILMN_1732291	LOC653125	653125	23.6996	22.8535	0.0121102	0.00267025	52.859	78.159	0.0270102	0.00751508	turquoise	PREDICTED: similar to Golgi autoantigen, golgin subfamily A member 2 (Golgi matrix protein GM130), transcript variant 2 (LOC653125), mRNA.
ILMN_1779280	OTUD3	23252	28.9406	17.5777	0.0147883	0.00266825	60.0984	76.9825	0.0307094	0.00786285	turquoise	OTU domain containing 3 (OTUD3), mRNA.
ILMN_1668378	SFT2D2	375035	19.8681	26.6117	0.0101523	0.00266604	46.3195	80.4082	0.0236686	0.007269	turquoise	SFT2 domain containing 2 (SFT2D2), mRNA.
ILMN_1757262	ZBTB5	9925	20.2362	26.0753	0.0103404	0.00265639	48.6689	82.3847	0.0248692	0.00751713	turquoise	zinc finger and BTB domain containing 5 (ZBTB5), mRNA.
ILMN_2117885	FAM122A	116224	20.2345	26.0633	0.0103395	0.0026556	45.2203	76.1125	0.023107	0.00695955	turquoise	family with sequence similarity 122A (FAM122A), mRNA.
ILMN_1784977	DOHH	83475	20.0163	26.0981	0.0102281	0.00264509	53.0437	92.2698	0.0271046	0.00833506	turquoise	deoxyhypusine hydroxylase/monooxygenase (DOHH), mRNA.
ILMN_1711606	PRDX5	25824	18.6359	27.3557	0.00952269	0.00263804	46.8726	83.6859	0.0239512	0.00748873	turquoise	peroxiredoxin 5 (PRDX5), nuclear gene encoding mitochondrial protein, transcript variant 3, mRNA.
ILMN_1771862	TXNDC11	51061	23.629	22.3317	0.0120741	0.00263627	56.0332	84.5358	0.0286322	0.00806293	turquoise	thioredoxin domain containing 11 (TXNDC11), mRNA.
ILMN_1739155	OR9A4	130075	20.8011	25.1156	0.0106291	0.00263375	52.0825	86.6243	0.0266134	0.00795611	turquoise	olfactory receptor, family 9, subfamily A, member 4 (OR9A4), mRNA.
ILMN_2363231	SMAP1	60682	17.1827	28.6355	0.00878015	0.0026281	49.5066	92.9432	0.0252972	0.00817081	turquoise	small ArfGAP 1 (SMAP1), transcript variant 2, mRNA.
ILMN_2415536	SIPA1	6494	22.3983	23.3499	0.0114452	0.00262407	55.4908	86.3836	0.0283551	0.0081378	turquoise	signal-induced proliferation-associated gene 1 (SIPA1), transcript variant 1, mRNA.
ILMN_1772824	WNT5B	81029	22.7094	22.9842	0.0116042	0.00262095	53.8792	81.9142	0.0275315	0.007789	turquoise	wingless-type MMTV integration site family, member 5B (WNT5B), transcript variant 1, mRNA.
ILMN_1800721	VPS13A	23230	22.675	22.7466	0.0115866	0.00260534	53.2461	80.3458	0.027208	0.00766272	turquoise	vacuolar protein sorting 13 homolog A (S. cerevisiae) (VPS13A), transcript variant D, mRNA.
ILMN_1704637	C4orf23	152992	22.3965	22.9861	0.0114443	0.00260311	49.6156	75.0855	0.0253529	0.00715275	turquoise	chromosome 4 open reading frame 23 (C4orf23), transcript variant 2, mRNA.
ILMN_1691849	LIN7C	55327	22.2781	23.038	0.0113838	0.0025993	48.8557	72.7876	0.0249646	0.00697736	turquoise	lin-7 homolog C (C. elegans) (LIN7C), mRNA.
ILMN_1712405	LOC642468	642468	28.5446	16.5756	0.0145859	0.00258806	61.9418	75.2522	0.0316514	0.00786934	turquoise	PREDICTED: hypothetical protein LOC642467, transcript variant 2 (LOC642468), mRNA.
ILMN_3175415	LOC100128585	100128585	20.5577	24.4634	0.0105047	0.00258237	51.5073	81.4767	0.0263195	0.00762786	turquoise	PREDICTED: misc_RNA (LOC100128585), miscRNA.
ILMN_2394305	PDGFB	5155	18.7297	26.1687	0.0095706	0.00257533	47.3049	83.5895	0.0241721	0.00750799	turquoise	platelet-derived growth factor beta polypeptide (simian sarcoma viral (v-sis) oncogene homolog) (PDGFB), transcript variant 2, mRNA.
ILMN_1678437	FRY	10129	18.3634	26.4786	0.00938345	0.0025721	47.0001	82.3835	0.0240164	0.00742134	turquoise	furry homolog (Drosophila) (FRY), mRNA.
ILMN_1677963	TMCC1	23023	20.0031	24.775	0.0102213	0.00256843	45.057	69.7311	0.0230235	0.00658415	turquoise	transmembrane and coiled-coil domain family 1 (TMCC1), transcript variant 1, mRNA.
ILMN_1708588	ADCY5	111	23.4202	21.2999	0.0119674	0.00256511	53.9683	78.6623	0.027577	0.00760758	turquoise	adenylate cyclase 5 (ADCY5), mRNA.
ILMN_1769383	GIMAP5	55340	25.676	19.0076	0.0131201	0.00256301	54.5946	71.175	0.0278971	0.00721404	turquoise	GTPase, IMAP family member 5 (GIMAP5), mRNA.
ILMN_1749372	GGT5	2687	15.584	29.0521	0.00796321	0.00256029	34.1732	65.3495	0.017462	0.00570854	turquoise	gamma-glutamyltransferase 5 (GGT5), transcript variant 2, mRNA.
ILMN_2102693	NUFIP2	57532	22.3971	22.0332	0.0114446	0.00254849	53.2973	80.8311	0.0272342	0.0076935	turquoise	nuclear fragile X mental retardation protein interacting protein 2 (NUFIP2), mRNA.
ILMN_3238221	FLJ42627	645644	20.8374	23.5865	0.0106476	0.00254812	50.0452	78.3455	0.0255724	0.00736438	turquoise	hypothetical LOC645644 (FLJ42627), non-coding RNA.
ILMN_3223536	LOC728748	728748	19.5219	24.7135	0.00997544	0.00253731	47.3756	74.9517	0.0242083	0.00701659	turquoise	PREDICTED: misc_RNA (LOC728748), miscRNA.
ILMN_1691648	TRO	7216	26.1583	18.0709	0.0133665	0.00253695	59.6061	77.5504	0.0304579	0.00786719	turquoise	trophinin (TRO), transcript variant 2, mRNA.
ILMN_1660858	RIN1	9610	26.6869	17.519	0.0136366	0.00253561	57.8425	73.2884	0.0295567	0.00752156	turquoise	Ras and Rab interactor 1 (RIN1), mRNA.
ILMN_1772651	CNOT2	4848	20.135	24.0122	0.0102887	0.00253225	48.135	75.923	0.0245963	0.00711586	turquoise	CCR4-NOT transcription complex, subunit 2 (CNOT2), mRNA.
ILMN_2336186	LCMT1	51451	23.4823	20.6121	0.0119991	0.00252922	56.3173	79.4362	0.0287774	0.00778671	turquoise	leucine carboxyl methyltransferase 1 (LCMT1), transcript variant 2, mRNA.
ILMN_1739032	TMEM70	54968	17.8761	26.2069	0.00913445	0.00252856	44.6905	75.4032	0.0228362	0.00688847	turquoise	transmembrane protein 70 (TMEM70), transcript variant 1, mRNA.
ILMN_1710204	TNFRSF4	7293	21.4308	22.5775	0.0109508	0.00252428	50.5435	76.0165	0.0258271	0.00725938	turquoise	tumor necrosis factor receptor superfamily, member 4 (TNFRSF4), mRNA.
ILMN_2407799	IL24	11009	17.7441	26.2248	0.00906697	0.00252202	48.3593	86.992	0.0247109	0.00776364	turquoise	interleukin 24 (IL24), transcript variant 2, mRNA.
ILMN_1686929	GPATCH3	63906	23.5763	20.3284	0.0120471	0.00251834	54.5016	75.5301	0.0278496	0.00745851	turquoise	G patch domain containing 3 (GPATCH3), mRNA.
ILMN_2367818	CD40	958	24.7776	19.0199	0.012661	0.00251219	56.0063	75.4025	0.0286184	0.0075375	turquoise	CD40 molecule, TNF receptor superfamily member 5 (CD40), transcript variant 2, mRNA.
ILMN_1684497	C10orf33	84795	18.6066	25.1602	0.00950773	0.00251043	46.96	81.4233	0.0239959	0.00736396	turquoise	chromosome 10 open reading frame 33 (C10orf33), mRNA.
ILMN_1798619	KCTD17	79734	25.8607	17.8912	0.0132144	0.00250957	56.6939	70.5903	0.0289698	0.00730092	turquoise	potassium channel tetramerisation domain containing 17 (KCTD17), mRNA.
ILMN_1661325	PKP4	8502	21.6066	22.051	0.0110407	0.00250417	48.9637	72.9402	0.0250198	0.00699231	turquoise	plakophilin 4 (PKP4), transcript variant 1, mRNA.
ILMN_1667298	LOC201229	201229	20.3717	23.2524	0.0104097	0.00250224	50.0153	77.4499	0.0255571	0.0073113	turquoise	PREDICTED: hypothetical protein LOC201229, transcript variant 3 (LOC201229), mRNA.
ILMN_1681899	NSUN5C	260294	21.9972	21.5605	0.0112403	0.00249844	50.8732	72.5275	0.0259955	0.00707816	turquoise	NOP2/Sun domain family, member 5C (NSUN5C), transcript variant 1, mRNA.
ILMN_1787541	SPSB2	84727	22.2372	21.2734	0.0113629	0.00249573	57.3504	86.5465	0.0293053	0.00825381	turquoise	splA/ryanodine receptor domain and SOCS box containing 2 (SPSB2), mRNA.
ILMN_1685870	HYDIN	54768	19.0865	24.3708	0.00975293	0.00249267	49.6954	82.9675	0.0253937	0.00760944	turquoise	hydrocephalus inducing homolog (mouse) (HYDIN), transcript variant 1, mRNA.
ILMN_1682054	SRI	6717	17.2539	26.1294	0.00881649	0.00248843	45.38	77.6649	0.0231886	0.00705776	turquoise	sorcin (SRI), transcript variant 1, mRNA.
ILMN_1673397	LOC642369	642369	24.7415	18.396	0.0126426	0.00247433	57.7882	76.1873	0.029529	0.00768473	turquoise	PREDICTED: hypothetical protein LOC642369 (LOC642369), mRNA.
ILMN_1687392	NRK	203447	25.1181	17.998	0.012835	0.00247311	59.0816	77.8412	0.0301899	0.00785378	turquoise	Nik related kinase (NRK), mRNA.
ILMN_2250923	FOXP1	27086	17.4096	25.6137	0.00889605	0.00246778	48.8296	86.1643	0.0249513	0.00774314	turquoise	forkhead box P1 (FOXP1), transcript variant 1, mRNA.
ILMN_1724367	NDUFB1	4707	17.5837	25.3403	0.00898501	0.00246208	43.3093	73.6246	0.0221305	0.00670724	turquoise	NADH dehydrogenase (ubiquinone) 1 beta subcomplex, 1, 7kDa (NDUFB1), mRNA.
ILMN_2089902	NUS1	116150	21.305	21.6084	0.0108865	0.00246147	51.6491	77.0908	0.026392	0.00738442	turquoise	nuclear undecaprenyl pyrophosphate synthase 1 homolog (S. cerevisiae) (NUS1), mRNA.
ILMN_2158548	NACA2	342538	20.4514	22.1087	0.0104504	0.00244121	50.9687	80.3221	0.0260443	0.00753074	turquoise	nascent polypeptide-associated complex alpha subunit 2 (NACA2), mRNA.
ILMN_1776577	DSCC1	79075	17.7875	24.745	0.00908919	0.00243963	48.5733	80.5314	0.0248203	0.00740534	turquoise	defective in sister chromatid cohesion 1 homolog (S. cerevisiae) (DSCC1), mRNA.
ILMN_1667171	LOC651881	651881	23.5469	18.9528	0.0120321	0.00243775	55.0279	72.6215	0.0281185	0.00732186	turquoise	PREDICTED: hypothetical protein LOC651881 (LOC651881), mRNA.
ILMN_2110908	MYC	4609	20.7463	21.7374	0.0106011	0.00243683	52.5452	80.6437	0.0268499	0.00763961	turquoise	v-myc myelocytomatosis viral oncogene homolog (avian) (MYC), mRNA.
ILMN_1811692	FTSJ3	117246	23.2781	19.1971	0.0118948	0.00243634	54.1145	74.4665	0.0276517	0.0073753	turquoise	FtsJ homolog 3 (E. coli) (FTSJ3), mRNA.
ILMN_1687353	CDK10	8558	25.9353	16.439	0.0132526	0.00243056	60.3209	76.4636	0.0308231	0.00784584	turquoise	cyclin-dependent kinase (CDC2-like) 10 (CDK10), transcript variant 3, mRNA.
ILMN_1704022	TMEM207	131920	21.3195	21.0168	0.010894	0.00242838	56.567	84.1506	0.028905	0.00807144	turquoise	transmembrane protein 207 (TMEM207), mRNA.
ILMN_3231577	LOC100134648	100134648	21.9263	20.3869	0.0112041	0.00242705	55.1293	79.8634	0.0281703	0.00774308	turquoise	PREDICTED: similar to hCG2024106, transcript variant 2 (LOC100134648), mRNA.
ILMN_1770388	VPS39	23339	21.3221	20.9674	0.0108953	0.00242569	49.1038	70.7691	0.0250914	0.00687581	turquoise	vacuolar protein sorting 39 homolog (S. cerevisiae) (VPS39), mRNA.
ILMN_3248676	CBWD3	445571	17.3797	24.7386	0.00888077	0.00241587	46.6982	80.7651	0.0238622	0.00731119	turquoise	COBW domain containing 3 (CBWD3), mRNA.
ILMN_1804929	OXTR	5021	24.5755	17.464	0.0125577	0.00241135	59.2274	76.4519	0.0302644	0.00778245	turquoise	oxytocin receptor (OXTR), mRNA.
ILMN_1720024	IL11RA	3590	22.7165	19.3055	0.0116078	0.00241035	51.6924	71.8273	0.0264141	0.00708499	turquoise	interleukin 11 receptor, alpha (IL11RA), transcript variant 1, mRNA.
ILMN_1740217	HACE1	57531	19.9754	22.029	0.0102071	0.00240934	55.6014	86.1032	0.0284116	0.00812806	turquoise	HECT domain and ankyrin repeat containing, E3 ubiquitin protein ligase 1 (HACE1), mRNA.
ILMN_1815361	XIAP	331	20.6253	21.2815	0.0105393	0.00240374	53.4261	81.0017	0.0273	0.00771067	turquoise	X-linked inhibitor of apoptosis (XIAP), mRNA.
ILMN_1712684	FAM20C	56975	20.4313	20.9475	0.0104401	0.00237345	49.2404	72.6462	0.0251612	0.00699131	turquoise	family with sequence similarity 20, member C (FAM20C), mRNA.
ILMN_2046024	DUSP11	8446	21.0686	20.2721	0.0107658	0.00237127	48.4892	69.7489	0.0247773	0.00678204	turquoise	dual specificity phosphatase 11 (RNA/RNP complex 1-interacting) (DUSP11), mRNA.
ILMN_1758333	HMGXB4	10042	20.9344	20.3619	0.0106972	0.00236872	55.0965	81.0956	0.0281535	0.00781186	turquoise	HMG box domain containing 4 (HMGXB4), transcript variant 1, mRNA.
ILMN_1715703	DALRD3	55152	19.0631	22.2308	0.00974097	0.00236858	50.9362	78.2573	0.0260277	0.00741044	turquoise	DALR anticodon binding domain containing 3 (DALRD3), transcript variant 1, mRNA.
ILMN_2358382	ZFYVE1	53349	20.7822	20.4341	0.0106194	0.00236413	53.5983	74.8413	0.027388	0.00736719	turquoise	zinc finger, FYVE domain containing 1 (ZFYVE1), transcript variant 1, mRNA.
ILMN_1749396	LSR	51599	21.3642	19.8498	0.0109168	0.002364	49.4999	67.0467	0.0252938	0.00668502	turquoise	lipolysis stimulated lipoprotein receptor (LSR), transcript variant 3, mRNA.
ILMN_2380801	FYN	2534	16.0786	24.9364	0.00821594	0.00235259	47.6904	82.255	0.0243691	0.00745356	turquoise	FYN oncogene related to SRC, FGR, YES (FYN), transcript variant 3, mRNA.
ILMN_2352609	OGG1	4968	17.9033	23.0783	0.00914832	0.00235067	47.5622	77.7987	0.0243036	0.0071906	turquoise	8-oxoguanine DNA glycosylase (OGG1), nuclear gene encoding mitochondrial protein, transcript variant 2a, mRNA.
ILMN_1709440	CPM	1368	24.4888	16.378	0.0125134	0.00234409	59.2517	74.7186	0.0302768	0.00768443	turquoise	carboxypeptidase M (CPM), transcript variant 3, mRNA.
ILMN_1810992	CAD	790	24.2117	16.5592	0.0123719	0.00233859	56.6098	71.0869	0.0289268	0.00732458	turquoise	carbamoyl-phosphate synthetase 2, aspartate transcarbamylase, and dihydroorotase (CAD), mRNA.
ILMN_3212469	LOC401561	401561	22.9966	17.7116	0.011751	0.00233499	55.4424	72.5991	0.0283303	0.00734436	turquoise	PREDICTED: misc_RNA (LOC401561), miscRNA.
ILMN_2369104	TRAPPC6B	122553	22.6244	17.9621	0.0115608	0.00232801	56.4996	76.4477	0.0288705	0.00762574	turquoise	trafficking protein particle complex 6B (TRAPPC6B), transcript variant 1, mRNA.
ILMN_3205353	LOC100131294	100131294	16.623	23.8013	0.00849414	0.00231871	44.2358	72.0198	0.0226039	0.00666832	turquoise	PREDICTED: similar to RAB13 protein (LOC100131294), mRNA.
ILMN_2195957	RHOBTB2	23221	22.7654	17.628	0.0116328	0.00231693	55.9053	75.5604	0.0285669	0.00754077	turquoise	Rho-related BTB domain containing 2 (RHOBTB2), mRNA.
ILMN_1807556	LOC146177	146177	21.6563	18.7251	0.0110661	0.00231624	55.3788	77.5314	0.0282978	0.00762362	turquoise	PREDICTED: hypothetical protein LOC146177 (LOC146177), misc RNA.
ILMN_1748836	FUZ	80199	18.0074	22.3607	0.00920155	0.00231549	44.1259	67.6856	0.0225477	0.00641342	turquoise	fuzzy homolog (Drosophila) (FUZ), mRNA.
ILMN_1667840	CMTM3	123920	20.8988	19.4611	0.010679	0.00231501	54.326	77.3711	0.0277598	0.00755403	turquoise	CKLF-like MARVEL transmembrane domain containing 3 (CMTM3), transcript variant 2, mRNA.
ILMN_3199507	LOC283922	283922	21.6014	18.6139	0.011038	0.00230672	53.6559	73.543	0.0274174	0.00729603	turquoise	PREDICTED: misc_RNA (LOC283922), miscRNA.
ILMN_1790309	PINX1	54984	21.6598	18.2824	0.0110679	0.00229105	57.2198	81.1303	0.0292385	0.00793565	turquoise	PIN2-interacting protein 1 (PINX1), mRNA.
ILMN_1715863	MLKL	197259	17.9819	21.7896	0.00918852	0.00228127	49.4378	78.2993	0.025262	0.00732689	turquoise	PREDICTED: mixed lineage kinase domain-like (MLKL), mRNA.
ILMN_1789094	NINL	22981	16.9403	22.8283	0.00865624	0.00228109	48.3792	79.9152	0.0247211	0.00735886	turquoise	ninein-like (NINL), mRNA.
ILMN_1806906	SSR3	6747	18.6907	20.8524	0.0095507	0.00226816	48.4122	73.2218	0.024738	0.00697683	turquoise	signal sequence receptor, gamma (translocon-associated protein gamma) (SSR3), mRNA.
ILMN_2374692	WAC	51322	17.9787	21.5435	0.00918689	0.00226696	46.7781	71.4404	0.0239029	0.00678091	turquoise	WW domain containing adaptor with coiled-coil (WAC), transcript variant 1, mRNA.
ILMN_3236599	FLJ44054	643365	19.6787	19.8046	0.0100555	0.00226473	47.1464	68.5922	0.0240912	0.00663867	turquoise	hypothetical protein LOC643365 (FLJ44054), non-coding RNA.
ILMN_1710150	EED	8726	18.1184	21.3436	0.00925827	0.00226351	48.0485	72.346	0.0245521	0.00690573	turquoise	embryonic ectoderm development (EED), transcript variant 2, mRNA.
ILMN_1698072	PITRM1	10531	20.1859	19.272	0.0103147	0.00226327	52.8189	74.5984	0.0269897	0.00730855	turquoise	pitrilysin metallopeptidase 1 (PITRM1), mRNA.
ILMN_2411915	ATG4B	23192	13.4682	25.9412	0.00688204	0.00226049	37.2089	70.713	0.0190132	0.00619031	turquoise	ATG4 autophagy related 4 homolog B (S. cerevisiae) (ATG4B), transcript variant 2, mRNA.
ILMN_1732226	DHX57	90957	18.313	21.0129	0.00935771	0.0022557	51.2894	77.932	0.0262082	0.00741203	turquoise	DEAH (Asp-Glu-Ala-Asp/His) box polypeptide 57 (DHX57), transcript variant 3, mRNA.
ILMN_1679113	LOC644468	644468	19.651	19.6594	0.0100414	0.00225481	52.0484	75.4799	0.026596	0.00731492	turquoise	PREDICTED: hypothetical protein LOC644468 (LOC644468), mRNA.
ILMN_2204664	NBPF14	25832	15.345	23.8412	0.0078411	0.00224769	49.4427	84.6243	0.0252646	0.00768998	turquoise	neuroblastoma breakpoint family, member 14 (NBPF14), mRNA.
ILMN_1744109	OR2A42	402317	18.8205	20.333	0.009617	0.00224581	54.1889	83.5604	0.0276898	0.00790119	turquoise	olfactory receptor, family 2, subfamily A, member 42 (OR2A42), mRNA.
ILMN_1795836	C21orf57	54059	18.6398	20.4607	0.00952467	0.00224277	53.9085	82.708	0.0275465	0.00783621	turquoise	chromosome 21 open reading frame 57 (C21orf57), transcript variant 1, mRNA.
ILMN_1653529	TEX10	54881	16.6363	22.236	0.00850092	0.00222968	41.447	65.3763	0.0211788	0.0061273	turquoise	testis expressed 10 (TEX10), mRNA.
ILMN_1797047	TMEM150C	441027	18.5197	20.1408	0.0094633	0.00221753	52.0072	76.1184	0.0265749	0.00734918	turquoise	transmembrane protein 150C (TMEM150C), mRNA.
ILMN_3239155	LOC100133913	100133913	21.7389	16.8486	0.0111083	0.00221335	54.9764	70.0344	0.0280922	0.00717052	turquoise	PREDICTED: hypothetical protein LOC100133913 (LOC100133913), mRNA.
ILMN_1766718	LYSMD3	116068	18.0249	20.5317	0.00921046	0.00221157	45.3605	68.9336	0.0231786	0.00655582	turquoise	LysM, putative peptidoglycan-binding, domain containing 3 (LYSMD3), mRNA.
ILMN_1732516	KNTC1	9735	18.0376	20.5051	0.00921699	0.00221078	47.3978	66.1232	0.0242196	0.00651147	turquoise	kinetochore associated 1 (KNTC1), mRNA.
ILMN_1765696	FARSLB	10056	15.1319	23.2327	0.00773221	0.00220056	49.9623	86.9599	0.02553	0.00785375	turquoise	phenylalanine-tRNA synthetase-like, beta subunit (FARSLB), mRNA.
ILMN_2184708	LIN7C	55327	17.2149	21.1035	0.00879658	0.00219791	46.4586	72.9646	0.0237397	0.00685001	turquoise	lin-7 homolog C (C. elegans) (LIN7C), mRNA.
ILMN_1760129	EHMT1	79813	21.8932	16.1854	0.0111871	0.00218415	57.6902	75.0435	0.0294789	0.0076135	turquoise	PREDICTED: euchromatic histone-lysine N-methyltransferase 1, transcript variant 6 (EHMT1), mRNA.
ILMN_2376625	VHL	7428	15.4039	22.4828	0.00787119	0.00217315	47.578	79.4797	0.0243117	0.00728792	turquoise	von Hippel-Lindau tumor suppressor (VHL), transcript variant 2, mRNA.
ILMN_1709142	PURA	5813	12.5944	25.1784	0.00643555	0.00216662	35.849	68.1848	0.0183184	0.0059673	turquoise	purine-rich element binding protein A (PURA), mRNA.
ILMN_1690922	MAST2	23139	19.2214	18.4156	0.00982185	0.00215882	47.2061	61.4275	0.0241217	0.00623113	turquoise	microtubule associated serine/threonine kinase 2 (MAST2), mRNA.
ILMN_1784534	SELS	55829	20.2025	17.3086	0.0103232	0.00215161	52.4893	67.376	0.0268213	0.00687538	turquoise	selenoprotein S (SELS), transcript variant 1, mRNA.
ILMN_1762327	DHRS12	79758	20.3422	17.0633	0.0103946	0.00214555	57.3367	77.0124	0.0292983	0.00770616	turquoise	dehydrogenase/reductase (SDR family) member 12 (DHRS12), transcript variant 1, mRNA.
ILMN_1665217	C3orf34	84984	16.259	21.0567	0.0083081	0.0021404	48.7313	76.5307	0.024901	0.00718492	turquoise	chromosome 3 open reading frame 34 (C3orf34), mRNA.
ILMN_2350122	TRIM13	10206	19.1427	18.1581	0.00978168	0.00213954	51.8574	68.8063	0.0264984	0.00692117	turquoise	tripartite motif-containing 13 (TRIM13), transcript variant 4, mRNA.
ILMN_1808374	SNTB2	6645	17.7297	19.5636	0.00905964	0.00213911	48.2698	69.5314	0.0246652	0.00675698	turquoise	syntrophin, beta 2 (dystrophin-associated protein A1, 59kDa, basic component 2) (SNTB2), transcript variant 1, mRNA.
ILMN_2177823	FLJ43806	399563	20.7163	16.5288	0.0105857	0.00213635	57.46	75.2566	0.0293612	0.00761251	turquoise	hypothetical protein FLJ43806 (FLJ43806), mRNA.
ILMN_1701243	C10orf2	56652	17.8257	19.2136	0.0091087	0.00212455	49.9158	73.2486	0.0255063	0.00706461	turquoise	chromosome 10 open reading frame 2 (C10orf2), mRNA.
ILMN_3282773	LOC389322	389322	20.4132	16.5457	0.0104309	0.00211993	56.205	73.7207	0.02872	0.00745243	turquoise	PREDICTED: misc_RNA (LOC389322), miscRNA.
ILMN_2297069	FAM115A	9747	15.2332	21.6627	0.00778397	0.00211632	51.5958	84.5305	0.0263648	0.00780809	turquoise	family with sequence similarity 115, member A (FAM115A), mRNA.
ILMN_2178618	WDR44	54521	17.924	18.9099	0.00915892	0.00211276	50.4738	74.9824	0.0257914	0.00719606	turquoise	WD repeat domain 44 (WDR44), mRNA.
ILMN_1764323	LOC124512	124512	17.5415	19.1692	0.00896344	0.00210569	49.8277	72.7057	0.0254613	0.00702841	turquoise	PREDICTED: hypothetical protein LOC124512 (LOC124512), mRNA.
ILMN_1700766	ZNF324B	388569	19.7178	16.8865	0.0100755	0.0020996	57.4447	77.9636	0.0293535	0.00776691	turquoise	zinc finger protein 324B (ZNF324B), mRNA.
ILMN_1660223	CREBL2	1389	15.5438	21.053	0.00794268	0.00209916	46.4169	75.388	0.0237184	0.00698663	turquoise	cAMP responsive element binding protein-like 2 (CREBL2), mRNA.
ILMN_1703006	MTCH1	23787	17.7394	18.7469	0.00906457	0.00209282	51.8106	73.1967	0.0264745	0.00717031	turquoise	mitochondrial carrier homolog 1 (C. elegans) (MTCH1), nuclear gene encoding mitochondrial protein, mRNA.
ILMN_1699728	BTD	686	15.9948	20.3706	0.00817312	0.00208589	48.9304	77.0976	0.0250028	0.00722886	turquoise	biotinidase (BTD), mRNA.
ILMN_1714170	SPSB1	80176	15.0605	21.248	0.00769572	0.00208263	46.3662	75.4877	0.0236925	0.00698944	turquoise	splA/ryanodine receptor domain and SOCS box containing 1 (SPSB1), mRNA.
ILMN_2176955	CUL5	8065	18.4863	17.7391	0.00944623	0.00207786	53.5935	77.725	0.0273855	0.00753232	turquoise	cullin 5 (CUL5), mRNA.
ILMN_1811866	LOC642393	642393	16.2925	19.9211	0.00832523	0.00207718	47.3686	70.6902	0.0242047	0.00677175	turquoise	PREDICTED: similar to mitochondrial ribosomal protein L20, transcript variant 4 (LOC642393), mRNA.
ILMN_2343273	FAM70B	348013	18.3954	17.7323	0.0093998	0.00207226	49.257	65.3053	0.0251697	0.0065712	turquoise	family with sequence similarity 70, member B (FAM70B), mRNA.
ILMN_3203098	LOC400836	400836	13.1181	22.9612	0.00670315	0.00206948	42.999	75.7786	0.0219719	0.00681299	turquoise	PREDICTED: misc_RNA (LOC400836), miscRNA.
ILMN_3226929	PPIAP19	390006	18.3499	17.6367	0.00937656	0.00206416	50.6377	69.4355	0.0258752	0.0068873	turquoise	PREDICTED: peptidylprolyl isomerase A (cyclophilin A) pseudogene 19 (PPIAP19), mRNA.
ILMN_2401769	PHF14	9678	13.6453	22.3101	0.00697259	0.00206237	46.5726	80.557	0.0237979	0.00729205	turquoise	PHD finger protein 14 (PHF14), transcript variant 1, mRNA.
ILMN_1693949	LOC650116	650116	19.937	15.5727	0.0101875	0.0020368	58.2809	77.0775	0.0297807	0.00776405	turquoise	PREDICTED: hypothetical protein LOC650116 (LOC650116), mRNA.
ILMN_1750401	C17orf62	79415	12.9519	22.5542	0.00661822	0.0020366	35.4268	63.5499	0.0181026	0.00567722	turquoise	chromosome 17 open reading frame 62 (C17orf62), transcript variant 3, mRNA.
ILMN_1746369	LOC642980	642980	13.7374	21.7204	0.00701964	0.00203383	48.5754	84.047	0.0248214	0.00760711	turquoise	hypothetical protein LOC642980 (LOC642980), mRNA.
ILMN_2385191	QRICH1	54870	15.9248	19.4884	0.00813735	0.00203127	46.2782	68.5126	0.0236475	0.00658431	turquoise	glutamine-rich 1 (QRICH1), transcript variant 1, mRNA.
ILMN_2267084	ZFYVE1	53349	19.5127	15.769	0.00997072	0.00202373	55.2282	70.426	0.0282209	0.00720743	turquoise	zinc finger, FYVE domain containing 1 (ZFYVE1), transcript variant 1, mRNA.
ILMN_1674390	PRKAR1B	5575	15.7518	19.5273	0.00804893	0.00202358	49.3352	76.7342	0.0252096	0.00723123	turquoise	protein kinase, cAMP-dependent, regulatory, type I, beta (PRKAR1B), mRNA.
ILMN_1806510	VPS53	55275	18.5587	16.4751	0.00948323	0.00200951	54.8113	74.6571	0.0280078	0.0074262	turquoise	vacuolar protein sorting 53 homolog (S. cerevisiae) (VPS53), mRNA.
ILMN_1777990	FAM21B	55747	16.9326	18.0223	0.0086523	0.00200498	47.1735	65.3284	0.024105	0.00645302	turquoise	PREDICTED: family with sequence similarity 21, member B, transcript variant 2 (FAM21B), mRNA.
ILMN_2054461	ZCWPW2	152098	18.2305	16.7084	0.00931554	0.00200407	53.4017	72.5178	0.0272875	0.00722264	turquoise	zinc finger, CW type with PWWP domain 2 (ZCWPW2), mRNA.
ILMN_2412024	JMJD6	23210	17.9624	16.9763	0.00917855	0.00200406	55.2977	77.9477	0.0282564	0.00764285	turquoise	jumonji domain containing 6 (JMJD6), transcript variant 2, mRNA.
ILMN_1815933	FTSJ2	29960	17.1475	17.7893	0.00876211	0.00200394	49.9698	69.2394	0.0255339	0.00683774	turquoise	FtsJ homolog 2 (E. coli) (FTSJ2), mRNA.
ILMN_1708510	NFATC2IP	84901	16.69	18.2301	0.00852835	0.00200299	51.385	74.6032	0.026257	0.00722658	turquoise	nuclear factor of activated T-cells, cytoplasmic, calcineurin-dependent 2 interacting protein (NFATC2IP), mRNA.
ILMN_3246010	CYB5RL	606495	16.3968	18.3408	0.00837852	0.00199252	45.3604	64.7383	0.0231786	0.00631517	turquoise	cytochrome b5 reductase-like (CYB5RL), mRNA.
ILMN_2349444	NUDT2	318	15.529	19.1898	0.0079351	0.00199144	50.636	79.4639	0.0258743	0.00746242	turquoise	nudix (nucleoside diphosphate linked moiety X)-type motif 2 (NUDT2), transcript variant 3, mRNA.
ILMN_1756573	NDUFA4L2	56901	14.1287	20.5082	0.00721955	0.00198674	39.2063	62.2646	0.0200339	0.00582029	turquoise	NADH dehydrogenase (ubiquinone) 1 alpha subcomplex, 4-like 2 (NDUFA4L2), mRNA.
ILMN_1709740	TXNDC16	57544	14.4066	19.9093	0.00736155	0.00196833	49.3082	81.4402	0.0251958	0.00749962	turquoise	thioredoxin domain containing 16 (TXNDC16), mRNA.
ILMN_3251132	TMOD2	29767	15.1718	18.9828	0.00775258	0.00195908	46.424	70.9786	0.023722	0.00673411	turquoise	tropomodulin 2 (neuronal) (TMOD2), transcript variant 2, mRNA.
ILMN_1693323	C6orf162	57150	14.9108	19.0332	0.00761921	0.001947	48.2048	75.0415	0.024632	0.00706931	turquoise	chromosome 6 open reading frame 162 (C6orf162), transcript variant 2, mRNA.
ILMN_1738173	METTL4	64863	16.0458	17.6741	0.00819919	0.00193415	51.4735	72.158	0.0263022	0.0070914	turquoise	methyltransferase like 4 (METTL4), mRNA.
ILMN_1721106	C14orf159	80017	16.41	17.2322	0.0083853	0.00192969	50.5544	73.4776	0.0258326	0.00711437	turquoise	chromosome 14 open reading frame 159 (C14orf159), mRNA.
ILMN_2358733	TAZ	6901	15.3099	18.3274	0.00782315	0.00192941	47.7516	71.1968	0.0244004	0.00682278	turquoise	tafazzin (cardiomyopathy, dilated 3A (X-linked); endocardial fibroelastosis 2; Barth syndrome) (TAZ), transcript variant 3, mRNA.
ILMN_2337058	PORCN	64840	17.9782	15.6341	0.00918663	0.00192798	53.1163	71.6873	0.0271417	0.00715863	turquoise	porcupine homolog (Drosophila) (PORCN), transcript variant A, mRNA.
ILMN_3271081	LOC100128115	100128115	14.3182	19.2523	0.00731639	0.00192558	47.7236	75.1582	0.0243861	0.0070484	turquoise	PREDICTED: misc_RNA (LOC100128115), miscRNA.
ILMN_3276697	LOC646956	646956	20.4925	12.9376	0.0104714	0.00191752	57.3511	65.766	0.0293056	0.00706189	turquoise	PREDICTED: misc_RNA (LOC646956), miscRNA.
ILMN_1808095	RNF41	10193	14.5077	18.831	0.00741326	0.00191228	48.2778	74.1765	0.0246693	0.00702388	turquoise	ring finger protein 41 (RNF41), transcript variant 3, mRNA.
ILMN_1692684	SMARCD2	6603	17.9096	15.2429	0.00915157	0.0019016	54.1748	70.0857	0.0276826	0.00712748	turquoise	SWI/SNF related, matrix associated, actin dependent regulator of chromatin, subfamily d, member 2 (SMARCD2), mRNA.
ILMN_2142752	MANSC1	54682	12.914	20.2238	0.00659888	0.00190076	48.4793	80.9326	0.0247723	0.00742296	turquoise	MANSC domain containing 1 (MANSC1), mRNA.
ILMN_1811277	TRIM13	10206	17.4955	15.5548	0.00893996	0.00189574	50.2224	65.8718	0.025663	0.00665907	turquoise	tripartite motif-containing 13 (TRIM13), transcript variant 3, mRNA.
ILMN_1764945	AP3D1	8943	13.1347	19.901	0.00671166	0.0018949	45.2369	75.4218	0.0231154	0.00692089	turquoise	adaptor-related protein complex 3, delta 1 subunit (AP3D1), transcript variant 2, mRNA.
ILMN_1792435	STAG1	10274	17.26	15.675	0.0088196	0.00188912	54.0901	73.4277	0.0276393	0.00731432	turquoise	stromal antigen 1 (STAG1), mRNA.
ILMN_2385278	WDR21A	26094	15.2669	17.517	0.00780119	0.00188046	50.9201	73.9528	0.0260195	0.00716261	turquoise	WD repeat domain 21A (WDR21A), transcript variant 1, mRNA.
ILMN_1813148	TOM1	10043	14.9918	17.5481	0.00766061	0.00186646	47.9315	71.354	0.0244923	0.00684211	turquoise	target of myb1 (chicken) (TOM1), mRNA.
ILMN_1811363	NOVA1	4857	16.4357	16.0845	0.00839842	0.00186533	46.9381	62.715	0.0239847	0.00628961	turquoise	neuro-oncological ventral antigen 1 (NOVA1), transcript variant 3, mRNA.
ILMN_1779825	PRDM2	7799	17.6394	14.8746	0.00901347	0.00186498	52.3314	65.9444	0.0267406	0.0067842	turquoise	PR domain containing 2, with ZNF domain (PRDM2), transcript variant 1, mRNA.
ILMN_2214955	CCDC127	133957	13.7156	18.766	0.00700848	0.00186312	46.3856	71.4624	0.0237024	0.00675966	turquoise	coiled-coil domain containing 127 (CCDC127), mRNA.
ILMN_1753265	C12orf76	400073	17.1889	15.292	0.00878328	0.00186308	53.2656	66.9083	0.027218	0.00689308	turquoise	chromosome 12 open reading frame 76 (C12orf76), mRNA.
ILMN_2174127	DCBLD2	131566	15.293	17.1587	0.00781453	0.00186141	49.3009	71.3881	0.0251921	0.00692262	turquoise	discoidin, CUB and LCCL domain containing 2 (DCBLD2), mRNA.
ILMN_1739441	GANAB	23193	16.9708	15.3413	0.00867182	0.00185339	49.5666	65.0603	0.0253278	0.0065749	turquoise	glucosidase, alpha; neutral AB (GANAB), transcript variant 2, mRNA.
ILMN_1771061	BRD4	23476	15.5729	16.6662	0.00795754	0.00184921	49.2605	67.9274	0.0251714	0.0067218	turquoise	bromodomain containing 4 (BRD4), transcript variant short, mRNA.
ILMN_1667744	MPPE1	65258	17.6113	14.5396	0.00899912	0.00184415	53.3414	66.433	0.0272567	0.00687016	turquoise	metallophosphoesterase 1 (MPPE1), transcript variant 2, mRNA.
ILMN_1685371	SUMF2	25870	14.6744	17.447	0.0074984	0.00184246	47.1551	65.5863	0.0240956	0.00646676	turquoise	sulfatase modifying factor 2 (SUMF2), transcript variant 4, mRNA.
ILMN_3245620	NAIF1	203245	17.8683	14.2014	0.00913045	0.00183949	55.3862	72.0958	0.0283016	0.00731226	turquoise	nuclear apoptosis inducing factor 1 (NAIF1), mRNA.
ILMN_3245845	LCN1L1	286310	16.2017	15.7715	0.00827882	0.00183395	53.3283	73.911	0.02725	0.00729834	turquoise	PREDICTED: misc_RNA (LCN1L1), miscRNA.
ILMN_1739368	ZNF498	221785	17.7937	14.1166	0.00909232	0.00183035	49.3521	59.8968	0.0252182	0.00626643	turquoise	zinc finger protein 498 (ZNF498), mRNA.
ILMN_1691716	SAMD6	203286	17.2301	14.5903	0.00880433	0.00182519	53.9199	70.2411	0.0275523	0.00712177	turquoise	PREDICTED: sterile alpha motif domain containing 6, transcript variant 3 (SAMD6), mRNA.
ILMN_1707791	TAZ	6901	15.1324	16.6446	0.00773245	0.0018227	47.1414	66.9823	0.0240886	0.00654604	turquoise	tafazzin (cardiomyopathy, dilated 3A (X-linked); endocardial fibroelastosis 2; Barth syndrome) (TAZ), transcript variant 2, mRNA.
ILMN_2099487	C17orf108	201229	13.02	18.6278	0.00665303	0.00181529	48.4632	79.4842	0.024764	0.00733896	turquoise	chromosome 17 open reading frame 108 (C17orf108), mRNA.
ILMN_1732318	PTK2B	2185	15.9987	15.6214	0.00817511	0.0018137	51.7824	72.8178	0.0264601	0.00714697	turquoise	PTK2B protein tyrosine kinase 2 beta (PTK2B), transcript variant 2, mRNA.
ILMN_1724166	OR56B1	387748	18.567	12.8718	0.00948747	0.0018033	59.4396	72.4993	0.0303728	0.00756791	turquoise	olfactory receptor, family 56, subfamily B, member 1 (OR56B1), mRNA.
ILMN_1758687	DDX39	10212	17.3909	14.0455	0.00888649	0.00180316	53.0487	66.6896	0.0271072	0.0068681	turquoise	DEAD (Asp-Glu-Ala-Asp) box polypeptide 39 (DDX39), transcript variant 2, mRNA.
ILMN_1707051	NFATC1	4772	14.5327	16.8582	0.00742603	0.00180056	49.5718	73.6755	0.0253305	0.00706937	turquoise	nuclear factor of activated T-cells, cytoplasmic, calcineurin-dependent 1 (NFATC1), transcript variant 1, mRNA.
ILMN_1759613	PNMA6A	84968	12.9588	18.3725	0.00662178	0.00179714	49.0359	79.2046	0.0250567	0.00735577	turquoise	paraneoplastic antigen like 6A (PNMA6A), mRNA.
ILMN_3239288	ISM1	140862	14.8748	16.3816	0.00760082	0.00179284	49.7871	70.6454	0.0254405	0.00690791	turquoise	isthmin 1 homolog (zebrafish) (ISM1), mRNA.
ILMN_1781636	VWA1	64856	15.3759	15.8275	0.00785685	0.0017898	47.0673	64.9148	0.0240507	0.0064232	turquoise	von Willebrand factor A domain containing 1 (VWA1), transcript variant 1, mRNA.
ILMN_1724304	NLE1	54475	16.7658	14.0758	0.00856707	0.00176905	53.7627	71.2159	0.027472	0.00716867	turquoise	notchless homolog 1 (Drosophila) (NLE1), transcript variant 2, mRNA.
ILMN_2150661	NUB1	51667	14.8639	15.9505	0.00759523	0.00176748	49.11	69.7375	0.0250945	0.006817	turquoise	negative regulator of ubiquitin-like proteins 1 (NUB1), mRNA.
ILMN_1673898	ATG12	9140	18.3236	12.4768	0.00936311	0.00176669	55.1335	60.0857	0.0281725	0.00660888	turquoise	ATG12 autophagy related 12 homolog (S. cerevisiae) (ATG12), mRNA.
ILMN_1804953	CCDC18	343099	15.5447	15.2443	0.0079431	0.00176603	52.5857	71.0825	0.0268705	0.0070935	turquoise	coiled-coil domain containing 18 (CCDC18), mRNA.
ILMN_1661002	RFWD2	64326	14.3548	16.1655	0.00733512	0.00175062	50.8699	70.8088	0.0259938	0.00697939	turquoise	ring finger and WD repeat domain 2 (RFWD2), transcript variant 1, mRNA.
ILMN_3245151	URB1	9875	13.4655	17.0195	0.00688071	0.0017486	47.7665	70.8502	0.024408	0.00680376	turquoise	URB1 ribosome biogenesis 1 homolog (S. cerevisiae) (URB1), mRNA.
ILMN_3250209	CTBP2	1488	16.3485	14.1265	0.00835387	0.00174802	52.8824	66.1298	0.0270222	0.00682644	turquoise	C-terminal binding protein 2 (CTBP2), transcript variant 1, mRNA.
ILMN_1763529	LOC650254	650254	15.0322	15.3564	0.00768124	0.00174306	53.3402	74.9902	0.0272561	0.00736092	turquoise	PREDICTED: similar to hypothetical protein FLJ40722, transcript variant 1 (LOC650254), mRNA.
ILMN_1677385	C8orf40	114926	13.6634	16.6923	0.00698178	0.00174117	49.092	71.5336	0.0250853	0.00691899	turquoise	chromosome 8 open reading frame 40 (C8orf40), mRNA.
ILMN_3251145	LDHA	3939	12.0057	18.2543	0.00613473	0.00173569	38.4876	58.6879	0.0196666	0.0055739	turquoise	lactate dehydrogenase A (LDHA), transcript variant 1, mRNA.
ILMN_2294123	SEPT4	5414	14.176	16.0112	0.00724372	0.00173151	47.2649	63.6317	0.0241517	0.00636094	turquoise	septin 4 (SEPT4), transcript variant 1, mRNA.
ILMN_2406439	SPTBN4	57731	11.2537	18.8178	0.00575047	0.00172488	36.0729	59.3175	0.0184327	0.00547152	turquoise	spectrin, beta, non-erythrocytic 4 (SPTBN4), transcript variant sigma5, mRNA.
ILMN_1745737	DIS3L2	129563	14.0831	15.9848	0.00719628	0.00172467	46.676	63.7729	0.0238508	0.00633525	turquoise	DIS3 mitotic control homolog (S. cerevisiae)-like 2 (DIS3L2), mRNA.
ILMN_1782085	ATPBD4	89978	12.8099	17.1692	0.00654568	0.00171958	49.3148	77.2872	0.0251992	0.00726179	turquoise	ATP binding domain 4 (ATPBD4), mRNA.
ILMN_1768261	LOC653591	653591	13.1228	16.7209	0.00670559	0.00171181	46.5343	68.3637	0.0237784	0.00659046	turquoise	PREDICTED: similar to PR domain containing 2, with ZNF domain, transcript variant 2 (LOC653591), mRNA.
ILMN_1776631	KIAA1862	84626	16.3667	13.3045	0.00836314	0.00170191	55.413	71.5569	0.0283153	0.00728289	turquoise	KIAA1862 protein (KIAA1862), mRNA.
ILMN_1739734	CLTCL1	8218	16.0273	13.4394	0.00818975	0.00169019	49.4072	57.2998	0.0252464	0.00612063	turquoise	clathrin, heavy chain-like 1 (CLTCL1), mRNA.
ILMN_1728724	IL17RA	23765	15.6601	13.7599	0.00800211	0.00168751	50.0715	62.4741	0.0255858	0.00645552	turquoise	interleukin 17 receptor A (IL17RA), mRNA.
ILMN_2412624	TP53I11	9537	13.7559	15.6245	0.00702905	0.00168523	48.331	66.9821	0.0246965	0.00661427	turquoise	tumor protein p53 inducible protein 11 (TP53I11), mRNA.
ILMN_1690653	CDK2AP2	10263	13.1551	16.204	0.00672207	0.00168401	46.4383	70.1513	0.0237293	0.00668748	turquoise	cyclin-dependent kinase 2 associated protein 2 (CDK2AP2), mRNA.
ILMN_2340877	MEN1	4221	13.9859	15.3047	0.00714659	0.00168009	48.0165	68.7527	0.0245358	0.00669778	turquoise	multiple endocrine neoplasia I (MEN1), transcript variant 2, mRNA.
ILMN_3307954	L3MBTL4	91133	17.9997	11.2536	0.00919761	0.00167795	61.6302	70.9548	0.0314922	0.00760497	turquoise	l(3)mbt-like 4 (Drosophila) (L3MBTL4), mRNA.
ILMN_1691117	DNTTIP1	116092	11.4076	17.3448	0.00582913	0.00164921	46.8212	75.6364	0.023925	0.00702407	turquoise	deoxynucleotidyltransferase, terminal, interacting protein 1 (DNTTIP1), mRNA.
ILMN_3247728	RNF115	27246	15.3774	13.3054	0.00785764	0.00164522	50.5978	62.3428	0.0258548	0.00647818	turquoise	ring finger protein 115 (RNF115), mRNA.
ILMN_2140999	ZFYVE16	9765	13.6078	15.0746	0.00695339	0.0016452	54.1855	79.6187	0.027688	0.0076749	turquoise	zinc finger, FYVE domain containing 16 (ZFYVE16), mRNA.
ILMN_1684271	ACBD6	84320	12.3124	16.2966	0.00629145	0.00164099	46.6333	71.7402	0.023829	0.0067898	turquoise	acyl-Coenzyme A binding domain containing 6 (ACBD6), mRNA.
ILMN_1700448	SIM2	6493	14.0946	14.3975	0.00720215	0.00163428	45.442	60.7042	0.0232202	0.00608846	turquoise	single-minded homolog 2 (Drosophila) (SIM2), transcript variant SIM2, mRNA.
ILMN_1653040	PCDHGA12	26025	14.1292	14.3365	0.00721984	0.00163277	48.735	65.0941	0.0249029	0.00652914	turquoise	protocadherin gamma subfamily A, 12 (PCDHGA12), transcript variant 1, mRNA.
ILMN_1772286	OCIAD2	132299	12.8469	15.5879	0.00656458	0.001631	47.3067	65.5515	0.0241731	0.00647345	turquoise	OCIA domain containing 2 (OCIAD2), transcript variant 2, mRNA.
ILMN_3247139	C17orf96	100170841	12.4911	15.841	0.0063828	0.00162511	46.9637	69.4473	0.0239978	0.00667724	turquoise	chromosome 17 open reading frame 96 (C17orf96), mRNA.
ILMN_3306977	IMPDH1	3614	13.384	14.3197	0.00683902	0.00158906	47.2744	64.6471	0.0241566	0.00641973	turquoise	IMP (inosine monophosphate) dehydrogenase 1 (IMPDH1), transcript variant 5, mRNA.
ILMN_1668270	ZDHHC18	84243	11.7612	15.8725	0.00600981	0.00158504	46.6053	70.1626	0.0238147	0.00669771	turquoise	zinc finger, DHHC-type containing 18 (ZDHHC18), mRNA.
ILMN_1657317	POLR2J	5439	11.581	15.9725	0.00591771	0.00158044	50.1966	76.8473	0.0256498	0.00728713	turquoise	polymerase (RNA) II (DNA directed) polypeptide J, 13.3kDa (POLR2J), mRNA.
ILMN_1655077	PRDM1	639	13.3261	14.2104	0.00680943	0.00157947	46.8234	64.61	0.0239261	0.00639173	turquoise	PR domain containing 1, with ZNF domain (PRDM1), transcript variant 1, mRNA.
ILMN_1747318	INADL	10207	12.3109	15.2158	0.0062907	0.00157891	49.7302	74.218	0.0254114	0.00710957	turquoise	InaD-like (Drosophila) (INADL), mRNA.
ILMN_1686227	GNA14	9630	11.8227	15.6786	0.00604123	0.00157745	47.1751	69.6697	0.0241058	0.00670212	turquoise	guanine nucleotide binding protein (G protein), alpha 14 (GNA14), mRNA.
ILMN_1757391	TMEM50B	757	13.7152	13.6231	0.00700826	0.0015681	46.8311	59.1993	0.02393	0.00608182	turquoise	transmembrane protein 50B (TMEM50B), mRNA.
ILMN_1768433	CCDC71	64925	12.4921	14.3998	0.00638331	0.0015425	51.1185	74.1337	0.0261209	0.00718436	turquoise	coiled-coil domain containing 71 (CCDC71), mRNA.
ILMN_1703072	CREB3	10488	13.0692	13.787	0.0066782	0.00154045	48.8666	63.0155	0.0249702	0.00641747	turquoise	cAMP responsive element binding protein 3 (CREB3), mRNA.
ILMN_1800731	MBD5	55777	11.6634	15.1339	0.00595986	0.00153707	46.3507	70.0861	0.0236846	0.00667872	turquoise	methyl-CpG binding domain protein 5 (MBD5), mRNA.
ILMN_1778347	NUDT2	318	11.3021	15.3014	0.0057752	0.00152595	46.5419	74.151	0.0237823	0.00692284	turquoise	nudix (nucleoside diphosphate linked moiety X)-type motif 2 (NUDT2), transcript variant 3, mRNA.
ILMN_2398235	PIK3R1	5295	12.5479	14.0534	0.00641181	0.00152583	47.1198	63.2853	0.0240775	0.00633274	turquoise	phosphoinositide-3-kinase, regulatory subunit 1 (alpha) (PIK3R1), transcript variant 2, mRNA.
ILMN_1660976	LOC653204	653204	13.5224	12.9554	0.00690978	0.00151875	52.5928	67.9933	0.0268742	0.00691672	turquoise	PREDICTED: similar to myotubularin related protein 1 (LOC653204), mRNA.
ILMN_1710873	ZNF330	27309	11.6767	14.7668	0.00596664	0.00151678	48.5212	71.7848	0.0247937	0.00690066	turquoise	zinc finger protein 330 (ZNF330), mRNA.
ILMN_1808326	NPAS3	64067	12.9476	13.4752	0.00661603	0.00151559	48.0581	60.6352	0.0245571	0.00623456	turquoise	neuronal PAS domain protein 3 (NPAS3), transcript variant 1, mRNA.
ILMN_3240962	DDRGK1	65992	13.3933	12.8082	0.00684377	0.0015029	46.5764	55.8334	0.0237999	0.00587414	turquoise	DDRGK domain containing 1 (DDRGK1), mRNA.
[truncated: 15,560 more rows]

## Sheet: Supp-Table-5
Supplementary table 5. Correlation of module eigengenes with gluco- and cardio- metabolic phenotypes in Caucasian subjects
[truncated: 461 more rows]

[truncated: 7 more sheets: Supp-Table-6, Supp-Table-7, Supp-Table-8, Supp-Table-9, Suppl-Table-10, Supp-Table-11, Supp-table-12]
